# Supplementary material for: Accelerated biological aging and its hallmarks in DNA methylation drive the association between unhealthy lifestyles and the onset of colorectal cancer
Source: eBioMedicine. 2025 Nov 5;122:106005. doi: 10.1016/j.ebiom.2025.106005 (PMC12634281; doi:10.1016/j.ebiom.2025.106005)
Supplement: Supplementary Tables [file mmc2.xlsx]

## Sheet: Table of content 
Supplementary Tables for
Accelerated biological aging and its hallmarks in DNA methylation drive the association between unhealthy lifestyles and the onset of colorectal cancer
Supplementary Table 1 Full names and field IDs of variables for the construction of biological aging in UK Biobank
Supplementary Table 2 Description and field IDs of frailty in UK Biobank
Supplementary Table 3 Information of lifestyle factors and construction of lifestyle index
Supplementary Table 4 Definition of covariates in UK Biobank
Supplementary Table 5 Detailed information of biological aging (epigenetic clocks) in the current study
Supplementary Table 6 Detailed information of outcome in the current study
Supplementary Table 7 Genetic instruments for biological aging (epigenetic clocks)
Supplementary Table 8 Genetic instruments for aging-related CpG sites
Supplementary Table 9 Baseline characteristics of study participants in UK Biobank
Supplementary Table 10 Heterogeneity test for biological aging-colorectal cancer (CRC) association across diagnosis age-based CRC subgroups
Supplementary Table 11 Associations of biological aging with incident colorectal cancer stratified by sex
Supplementary Table 12 Associations of biological aging with incident colorectal cancer and its diagnosis age-based or anatomical subgroups in sensitivity analysis with age as the time scale
Supplementary Table 13 Associations of biological aging with incident colorectal cancer and its diagnosis age-based or anatomical subgroups in sensitivity analysis considering competing risks
Supplementary Table 14 Associations of biological aging with incident colorectal cancer after imputation of categorical missing covariates
Supplementary Table 15 Results of Cox proportional hazards assumption test (Schoenfeld residuals) of biological aging and colorectal cancer
Supplementary Table 16 Associations of HD score or PhenoAge acceleration (per SD increment) with incident colorectal cancer across increasing yearly case follow-up times
Supplementary Table 17 Associations of modifiable risk factors with incident CRC and its diagnosis age-based or anatomical subgroups
Supplementary Table 18 The association between unhealthy lifestyle and biological aging
Supplementary Table 19 Sensitivity analyses for mediation of the association between lifestyle factors and colorectal cancer, with biological aging as the mediator
Supplementary Table 20 Results of interaction analysis between biological aging and unhealthy lifestyle on colorectal cancer risk
Supplementary Table 21 All results of Mendelian randomization between biological aging (epigenetic clocks) and the risk of colorectal cancer and its anatomical subgroups
Supplementary Table 22 Mendelian randomization results of aging-related CpG sites with colorectal cancer (PBonferroni<0.05) and their associations across tumor site
Supplementary Table 23 All results of Mendelian randomization between aging-related CpG sites and colorectal cancer risk
Supplementary Table 24 All results of Mendelian randomization between aging-related CpG sites and colon cancer risk
Supplementary Table 25 All results of Mendelian randomization between aging-related CpG sites and rectal cancer risk
Supplementary Table 26 Colocalization results of identified colorectal cancer-related CpG sites with colorectal cancer

## Sheet: Table S1
Supplementary Table 1 Full names and field IDs of variables for the construction of biological aging in UK Biobank
Labels in the current study	Field ID	Full name in UK Biobank data dictionary
FEV1 (L)	3063	Forced expiratory volume in 1-second (FEV1)
SBP (mm Hg)	4080	Systolic blood pressure, automated reading
Albumin (g/dL)	30600	Albumin
Alkaline phosphatase (U/L)	30610	Alkaline phosphatase
Blood urea nitrogen (mg/dL)	30670	Urea
Creatinine (mg/dL)	30700	Creatinine
C-reactive protein (mg/dL)	30710	C-reactive protein
Glycated hemoglobin (%)	30750	Glycated hemoglobin (HbA1c)
Total Cholesterol (mg/dL)	30690	Cholesterol
Serum glucose (mg/dL)	30740	Glucose
Mean cell volume (fL)	30270	Mean sphered cell volume
Red cell distribution width (%)	30070	Red blood cell (erythrocyte) distribution width
White blood cell count (1000 cells/uL)	30000	White blood cell (leukocyte) count
Uric acid (mg/dL)	30880	Urate
Lymphocyte (%)	30180	Lymphocyte percentage

## Sheet: Table S2
Supplementary Table 2 Description and field IDs of frailty in UK Biobank
Components	Field ID	Definition
Weight loss	2306	Self-reported: “Compared with one year ago, has your weight changed?”
		(Response: yes, lost weight=1, other=0)
Exhaustion	20519	Self-reported: “Over the past two weeks, how often have you felt tired or had little energy?”
		(Response: more than half the days or nearly every day=1, other=0)
Low physical activity levels	6164	Self-reported: UK Biobank physical activity questionnaire. We classified the responses into: none (no physical activity in the last 4 weeks), low (light DIY activity [eg, pruning, watering the lawn] only in the past 4 weeks), medium (heavy DIY activity [eg, weeding, lawn mowing, carpentry and digging], walking for pleasure, or other exercises in the past 4 weeks), and high (strenuous sports in th…
Slow gait speed	47	Self-reported: How do you describe your usual walking pace? (a proxy for gait speed)
		(Response: slow=1, other=0)
Low grip strength	46	Weakness was measured using grip strength with a Jamar J00105 hydraulic hand dynamometer (Lafayette Instrument). Participants were asked to complete a grip assessment for both hands once. The maximal value of the right and left hands was used.
		(1: (1) Men: ≤29 kg for BMI ≤24 kg/m2; ≤30 kg for BMI 24.1-26 kg/m2; ≤30 kg for BMI 26.1-28 kg/m2; or ≤32 kg for BMI >28 kg/m2; (2) Women: ≤17 kg for BMI ≤23 kg/m2; ≤17.3 kg for BMI 23.1-26 kg/m2; ≤18 kg for BMI 26.1-29 kg/m2; or ≤21 kg for BMI >29 kg/m2; 0: Others)

## Sheet: Table S3
Supplementary Table 3 Information of lifestyle factors and construction of lifestyle index
Healthy lifestyle factors	Definition	Score
Smoking status	Self-reported current/past smoking status of the participant. We classified participants into: current smoker (0 score) and non-current smoker (1 socre).
Current smoker	current smoker	0
Non-current smoker	never/former smoker	1
Alcohol consumption status	Participants self-reported the number of alcohol units (10 ml of pure ethanol) consumed, in "units per week" (for frequent drinkers) or "units per month" (for less frequent drinkers), across several beverage categories (red wine, white wine/champagne, beer/cider, spirits, fortified wine, and "other"). To calculate alcohol consumption as per guidelines, multiply the volume by the alcohol content i…
Heavy drinker	≥ 14 g/d for women and ≥ 28 g/d for men	0
Non-drinker/moderate drinker	< 14 g/d for women and < 28 g/d for men	1
Physical activity	Participants were asked a series of questions from the International Physical Activity Questionnaire (IPAQ) short form regarding their normal daily activities. According to American Heart Association, physical activity was categorized into Adequate (150 minutes moderate activity per week or >= 75 minutes vigorous activity per week or equivalent combination or moderate physical activity at least 5…
	meeting ≥ 1 of 5 criteria below:	1
Adequate	1. ≥150 min of moderate activity combined per week;
	2. ≥75 min of vigorous activity combined per week;
	3. ≥150 min of moderate activity and vigorous activity combined per week
	4. engaging in moderate physical activity at least 5 days a week
	5. engaging in vigorous physical activity at least 1 days a week
Inadequate	not up to the standard of regular physical activity	0
Diet	From self-reported questionnaires: a previous study has developed a healthy diet in the UK Biobank [PMID: 37940980]. Food frequency questionnaires collected following items in either quantitatively or as frequency of intake (e.g., 2-4 times/week). Participants were asked to provide an average considering their intake over the last year. For the variables recorded in the frequency, we assigned it …
Healthy	meeting ≥ 4 of 7 criteria below:	1
	1. Fruits (fresh fruit and dried fruit): ≥3 servings/day;
	2. Vegetables (cooked vegetable and salad/raw vegetable): ≥3 servings/day;
	3. Fish (oily fish and non-oily fish): ≥2 servings/week;
	4. Processed meat: ≤1 servings/week;
	5. Unprocessed red meat (beef, lamb/mutton, and pork): ≤1.5 servings/week;
	6. Whole grains (brown bread, whole meal and wholegrain bread, bran, and oat cereal): ≥3 servings/day;
	7. Refined grains (white and other type of bread, biscuit cereal, muesli, and other type of cereal): ≤1.5 servings/day.
Unhealthy	not up to the standard of healthy diet	0
Lifestyle	The lifestyle index was constructed by summing the number of healthy lifestyle factors. We subsequently categorized the lifestyle index into current healthy lifestyle (3-4 scores) and unhealthy lifestyle (0-2 scores).
Healthy	sum score ranged 3-4	1
Unfavorable	sum score ranged 0-2	0

## Sheet: Table S4
Supplementary Table 4 Definition of covariates in UK Biobank
Covariates	Definitions
Age	This is a derived variable based on date of birth and date of attending an initial assessment center and refers to the age of the participant on the day they attended an Initial Assessment Centre, truncated to whole year. (variable handling: as continuous variable)
Sex	Biological sex, a mixture of the sex the National Health Service had recorded for the participant and self-reported sex (variable handling: categorical variable "Female", "Male")
Education	Self-reported: "Which of the following qualifications do you have" We classified the variable handlings into: College (College or University degree) and Non-college (A levels/AS levels or equivalent, O levels/GCSEs or equivalent, CSEs or equivalent, NVQ or HND or HNC or equivalent, other professional qualifications e.g.: nursing, teaching, and none of the above)
Smoking status	Self-reported current/past smoking status of the participant. We classified the variable handlings into: Never smoked (Never), Former (Previous), or current smoker (current)
Alcohol consumption	Participants self-reported the number of alcohol units (10 ml of pure ethanol) consumed, in "units per week" (for frequent drinkers) or "units per month" (for less frequent drinkers), across several beverage categories (red wine, white wine/champagne, beer/cider, spirits, fortified wine, and "other"). To calculate alcohol consumption as per guidelines, multiply the volume by the alcohol content i…
Diet	From self-reported questionnaires: a previous study has developed a healthy diet in the UK Biobank [PMID: 37940980]. Food frequency questionnaires collected following items in either quantitatively or as frequency of intake (e.g., 2-4 times/week). Participants were asked to provide an average considering their intake over the last year. For the variables recorded in the frequency, we assigned it …
	1. Fruits: ≥ 3 servings/day (items in FFQ: dried fruit, fresh fruit)
	2. Vegetables: ≥ 3 servings/day (items in FFQ: cooked vegetable, raw or salad vegetable)
	3. Fish: ≥2 servings/week (items in FFQ: oily fish, non-oily fish)
	4. Processed meats: ≤ 1 serving/week (items in FFQ: processed meat)
	5. Unprocessed red meats: ≤ 1.5 servings/week (items in FFQ: unprocessed pork, beef, mutton)
	6. Whole grains: ≥ 3servings/day (items in FFQ: cereal intake, whole-meal or wholegrain bread)
	7. Refined grains: ≤1.5servings/day (items in FFQ: other bread intake)
Physics activities	Participants were asked a series of questions from the International Physical Activity Questionnaire (IPAQ) short form regarding their normal daily activities. According to American Heart Association, physical activity was categorized into Adequate (150 minutes moderate activity per week or >= 75 minutes vigorous activity per week or equivalent combination or moderate physical activity at least 5…
Townsend deprivation index (TDI)	The higher, the more socioeconomic deprivation. TDI was derived according to the unemployment rate, the percentage of overcrowded households, the percentage of people without cars, and the percentage of people without houses for each area in the UK. The baseline TDI was calculated immediately before participant joining UK Biobank based on the preceding national census output areas. Each participa…
Household income	Self-reported: "What is the average total income before tax received by your household?" We classified the variable handlings into: low (less than 18,000),medium (18,000 to 29,999, 30,000 to 51,999), high (52,000 to 100,000, greater than 100,000). It was collected from participants except those who indicated they were living in a sheltered accommodation or in a care home as defined by their answe…
Body mass index	BMI value is constructed from height and weight measured during the initial assessment centre visit. Relevant variable was measured by trained staff. (variable handling: as continues variable)
History of diabetes	The variable was coded as binary: yes or no with data from self-report and hospital inpatient data (using ICD-9: 250; ICD-10: E11).
History of hypertension	The variable was coded as binary: yes or no with data from self-report and hospital inpatient data (using ICD-9: 401, 403; ICD-10: I10-I15).
History of coronary artery disease (CAD)	The variable was coded as binary: yes or no with data from self-report and hospital inpatient data (using ICD-9: 410-414, 430-438; ICD-10: I20-I25, I60-I69).

## Sheet: Table S5
Supplementary Table 5 Detailed information of biological aging (epigenetic clocks) in the current study
phenotypes	output (outcome) variable in training	GWAS sources	Study population	sample size
DNA methylation PhenoAge acceleration	PhenoAge - selection of 9 biomarkers and chronological age used to predict ageing-related mortality via penalised Cox regression	GCST90014292	European ancestry	34463
DNA methylation GrimAge acceleration	all-cause mortality	GCST90014288	European ancestry	34467
DNA methylation intrinsic epigenetic age acceleration	chronological age	GCST90014290	European ancestry	34461
DNA methylation Hannum age acceleration	chronological age	GCST90014289	European ancestry	34449

## Sheet: Table S6
Supplementary Table 6 Detailed information of outcome in the current study
Cancer	GWAS sources	Study population	Cases	Controls
Colorectal cancer	GCST90255675	European ancestry	78473	107143
Colon cancer	GCST90011811	European ancestry	3793	410350
Rectal cancer	GCST90011810	European ancestry	2091	410350
Abbreviations: GWAS, genome-wide association study.

## Sheet: Table S7
Supplementary Table 7 Genetic instruments for biological aging (epigenetic clocks)
Phenotype	SNP	Chr	Effect_allele	Other_allele	EAF	Beta	SE	P	R2	F	R2_sum
DNA methylation GrimAge acceleration	rs1045929	17	T	C	0.39	0.17	0.03	1.59e-08	0.01	501.41	0.06
DNA methylation GrimAge acceleration	rs17094148	10	G	A	0.29	0.18	0.03	2.51e-08	0.01	469.22	0.06
DNA methylation GrimAge acceleration	rs887466	6	A	G	0.38	-0.19	0.03	4.99e-10	0.02	615.38	0.06
DNA methylation GrimAge acceleration	rs9386796	6	T	C	0.46	0.2	0.03	1.53e-11	0.02	686.64	0.06
DNA methylation Hannum age acceleration	rs111731678	7	A	T	0.19	-0.23	0.04	1.24e-08	0.02	561.95	0.2
DNA methylation Hannum age acceleration	rs117932856	10	A	T	0.04	0.79	0.09	5.71e-18	0.05	1724.07	0.2
DNA methylation Hannum age acceleration	rs12417758	11	C	T	0.45	0.21	0.03	5.78e-12	0.02	764.69	0.2
DNA methylation Hannum age acceleration	rs3093956	6	C	T	0.19	0.24	0.04	8.72e-10	0.02	625.56	0.2
DNA methylation Hannum age acceleration	rs34970912	16	G	C	0.04	0.52	0.09	2.83e-08	0.02	647.78	0.2
DNA methylation Hannum age acceleration	rs4838595	10	T	C	0.12	-0.26	0.05	1.3e-08	0.01	495.69	0.2
DNA methylation Hannum age acceleration	rs93059	4	A	G	0.44	0.18	0.03	2.62e-09	0.02	561.51	0.2
DNA methylation Hannum age acceleration	rs941997	10	T	A	0.22	-0.35	0.04	8.85e-22	0.04	1491.13	0.2
DNA methylation PhenoAge acceleration	rs11190127	10	A	C	0.38	0.25	0.04	3.93e-10	0.03	1030.41	0.41
DNA methylation PhenoAge acceleration	rs11253338	10	T	C	0.18	0.28	0.05	8.36e-09	0.02	859.07	0.41
DNA methylation PhenoAge acceleration	rs116853700	17	A	G	0.04	0.55	0.1	1.58e-08	0.02	875.36	0.41
DNA methylation PhenoAge acceleration	rs1990053	7	A	G	0.42	0.26	0.04	2.08e-11	0.03	1150.93	0.41
DNA methylation PhenoAge acceleration	rs3829957	17	T	C	0.2	-0.38	0.05	3.39e-15	0.05	1648.74	0.41
DNA methylation PhenoAge acceleration	rs4294009	6	G	T	0.39	0.34	0.04	1.26e-17	0.05	1951.68	0.41
DNA methylation PhenoAge acceleration	rs62114564	2	T	G	0.26	-0.24	0.04	4.53e-08	0.02	767.8	0.41
DNA methylation PhenoAge acceleration	rs678553	1	C	T	0.31	-0.33	0.04	2.29e-15	0.05	1649.12	0.41
DNA methylation PhenoAge acceleration	rs7228835	18	C	G	0.12	-0.51	0.06	3.38e-17	0.06	2066.25	0.41
DNA methylation PhenoAge acceleration	rs73028070	11	A	G	0.08	-0.43	0.08	1.73e-08	0.03	961.51	0.41
DNA methylation PhenoAge acceleration	rs752223	1	A	G	0.08	-0.56	0.07	7.22e-15	0.05	1704.93	0.41
Intrinsic epigenetic age acceleration	rs10447389	6	A	G	0.27	-0.28	0.03	4.31e-16	0.03	1066.25	0.61
Intrinsic epigenetic age acceleration	rs1047210	3	C	A	0.48	0.19	0.03	4.99e-10	0.02	613	0.61
Intrinsic epigenetic age acceleration	rs10735418	12	C	T	0.37	-0.2	0.03	1.15e-09	0.02	626.04	0.61
Intrinsic epigenetic age acceleration	rs10949481	6	T	A	0.05	-1.08	0.07	4.48e-54	0.12	4610.32	0.61
Intrinsic epigenetic age acceleration	rs12043492	1	T	C	0.42	0.22	0.03	4.51e-12	0.02	806.71	0.61
Intrinsic epigenetic age acceleration	rs12666349	7	C	T	0.2	-0.25	0.04	5.1e-09	0.02	723.21	0.61
Intrinsic epigenetic age acceleration	rs12903325	15	G	T	0.24	0.22	0.04	5.39e-10	0.02	629.29	0.61
Intrinsic epigenetic age acceleration	rs144317085	4	T	A	0.04	-0.51	0.08	6.39e-10	0.02	691.61	0.61
Intrinsic epigenetic age acceleration	rs1726672	1	T	C	0.3	-0.2	0.03	5.85e-10	0.02	616.02	0.61
Intrinsic epigenetic age acceleration	rs2038903	1	T	G	0.45	-0.19	0.03	2.58e-10	0.02	640.57	0.61
Intrinsic epigenetic age acceleration	rs2275558	1	A	G	0.22	-0.23	0.04	6.31e-09	0.02	659.71	0.61
Intrinsic epigenetic age acceleration	rs2492286	3	T	G	0.15	0.28	0.04	5.35e-11	0.02	714.57	0.61
Intrinsic epigenetic age acceleration	rs2736100	5	A	C	0.5	-0.2	0.03	3.22e-11	0.02	720.56	0.61
Intrinsic epigenetic age acceleration	rs34003787	16	T	C	0.09	0.32	0.06	2.48e-08	0.02	579.1	0.61
Intrinsic epigenetic age acceleration	rs4832646	2	C	G	0.26	-0.25	0.03	1.12e-12	0.02	835.3	0.61
Intrinsic epigenetic age acceleration	rs55637147	11	C	T	0.41	-0.24	0.03	4.04e-14	0.03	987.84	0.61
Intrinsic epigenetic age acceleration	rs57941717	21	T	G	0.25	0.29	0.04	3.77e-16	0.03	1137.2	0.61
Intrinsic epigenetic age acceleration	rs6687517	1	C	T	0.48	0.26	0.03	6.12e-18	0.03	1217.84	0.61
Intrinsic epigenetic age acceleration	rs75243280	22	C	T	0.33	0.23	0.03	7.26e-12	0.02	844.23	0.61
Intrinsic epigenetic age acceleration	rs7550821	1	T	C	0.24	-0.26	0.04	3.13e-13	0.02	847.9	0.61
Intrinsic epigenetic age acceleration	rs79111787	3	C	T	0.03	0.91	0.14	1.29e-10	0.05	1864.89	0.61
Intrinsic epigenetic age acceleration	rs954794	18	A	G	0.14	0.27	0.04	1.58e-09	0.02	599.56	0.61

## Sheet: Table S8
Supplementary Table 8 Genetic instruments for aging-related CpG sites
CpG	SNP	Chr	Position	Effect_allele	Other_allele	EAF	Beta	SE	P	R2	F
cg00008033	rs114941265	19	52470692	G	A	0.0297	-0.365227	0.0276637	8.5e-40	0.00768809	1.34809
cg00009922	rs3737328	13	110866065	T	C	0.2485	-0.119152	0.0100993	3.99e-32	0.00530259	0.927569
cg00017489	rs38981	7	153583361	C	A	0.1439	-0.29468	0.0146585	6.94e-90	0.0213952	3.80416
cg00020474	rs10864333	1	8212590	A	G	0.3525	0.328694	0.0094945	1.29e-262	0.0493187	9.02664
cg00020991	rs6819031	4	169827618	A	G	0.1192	-0.427327	0.0132181	2.74e-229	0.0383446	6.938
cg00027674	rs1386328	11	87907674	T	C	0.0991	0.564391	0.0138423	0	0.0568774	10.4935
cg00027674	rs76891931	11	88008844	A	T	0.0837	-0.193588	0.0159231	5.22e-34	0.00574844	1.00601
cg00030420	rs12517653	5	140692441	G	A	0.1	-0.320045	0.0143912	1.44e-109	0.0184372	3.26833
cg00032205	rs6468543	8	98280132	G	A	0.2345	-0.343578	0.0104533	6.31e-237	0.0423808	7.70061
cg00032205	rs16895193	8	98073098	A	C	0.0393	0.205604	0.0336479	9.94e-10	0.00319207	0.557198
cg00032308	rs58103975	6	123018525	G	A	0.2062	-0.096329	0.0106135	1.13e-19	0.00303769	0.530169
cg00038020	rs61838249	1	223523185	G	C	0.3153	-0.102197	0.0097555	1.12e-25	0.00450952	0.788211
cg00040986	rs74808620	1	156950583	A	G	0.0913	0.190783	0.0152415	6.01e-36	0.00603947	1.05725
cg00044097	rs11691434	2	106055671	T	C	0.0853	0.301694	0.0283595	1.98e-26	0.0142034	2.507
cg00050692	rs7581217	2	25524944	T	C	0.3515	0.187433	0.0096076	9.24e-85	0.0160162	2.83218
cg00052964	rs79173283	2	85111477	C	T	0.0961	-0.341227	0.014401	4.09e-124	0.0202284	3.5924
cg00053851	rs10915933	1	226279050	A	G	0.4271	-0.221273	0.0085265	1.76e-148	0.0239605	4.27147
cg00061792	rs12781411	10	51491589	T	C	0.3857	0.501926	0.0120061	0	0.119382	23.5885
cg00072675	rs36018890	1	56942971	A	G	0.3858	0.192751	0.0087641	3.35e-107	0.0176073	3.11859
cg00072720	rs222843	17	7145981	C	T	0.3689	0.335019	0.0089053	1.16E-308	0.0522609	9.59483
cg00080081	rs59412372	17	33720412	C	G	0.0398	-0.455422	0.0320219	6.67e-46	0.0158527	2.8028
cg00080081	rs772110	17	33620038	A	G	0.0399	0.272542	0.0305845	0	0.00569096	0.995895
cg00080252	rs1348794	8	117948841	C	T	0.3916	0.140112	0.0087628	1.51e-57	0.00935437	1.64303
cg00082664	rs62325083	4	154661775	C	T	0.2513	0.087753	0.0102562	0	0.00289771	0.505666
cg00085486	rs77111320	7	84202460	T	A	0.0647	0.324912	0.0188635	0	0.0127766	2.25191
cg00089091	rs4361132	2	115999654	T	G	0.4406	-0.08218	0.0092213	0	0.00332912	0.581201
cg00089091	rs10189234	2	115803149	C	T	0.1515	-0.112387	0.0126331	0	0.00324733	0.566877
cg00089814	rs10049135	3	72648980	G	A	0.116	0.304651	0.0136855	8.87e-110	0.0190346	3.37629
cg00090261	rs2980533	8	101062544	A	C	0.4227	-0.141945	0.0088112	0	0.00983341	1.728
cg00116092	rs11117777	1	217325016	T	C	0.162	0.294113	0.0116913	1.2e-139	0.0234864	4.18492
cg00134210	rs10906744	10	14721764	C	T	0.3218	-0.306957	0.0089777	3.29e-256	0.0411272	7.46306
cg00134210	rs7083741	10	14581365	G	C	0.1508	-0.155621	0.0118046	0	0.00620266	1.086
cg00144180	rs11693641	2	240251737	A	C	0.504	-0.145413	0.0091766	0	0.0105718	1.85915
cg00159764	rs694379	20	35179496	G	A	0.2189	-0.202406	0.010697	7.54e-80	0.0140097	2.47233
cg00160976	rs7652387	3	150707822	A	C	0.0823	-0.396755	0.0168784	3.48e-122	0.023778	4.23815
cg00163199	rs9899249	17	18109226	C	T	0.2676	-0.22161	0.0101208	2.81e-106	0.0192506	3.41534
cg00163459	rs4574172	20	10372461	A	G	0.4533	-0.34883	0.0087507	0	0.0603104	11.1675
cg00163459	rs6133875	20	10330596	C	T	0.2185	-0.106256	0.0109302	2.44e-22	0.00385583	0.673511
cg00167836	rs919479	11	112108556	G	T	0.2759	-0.188194	0.0095579	2.64e-86	0.0141512	2.49764
cg00169617	rs79844519	3	87138431	A	G	0.0992	0.432523	0.0141881	4.13e-204	0.033434	6.01875
cg00174718	rs9349391	6	47137735	T	G	0.4146	0.0610218	0.0087013	2.33e-12	0.00180752	0.315077
cg00176111	rs12755215	1	27333622	A	G	0.0641	0.278846	0.0181591	3.24e-53	0.00932924	1.63857
cg00177388	rs9293528	5	72456267	G	A	0.1364	0.133567	0.012834	2.3e-25	0.00420295	0.734401
cg00182421	rs35683888	3	170584074	G	A	0.2482	-0.282388	0.0097235	1.96e-185	0.0297596	5.33699
cg00182893	rs9495512	6	139846399	G	C	0.4257	0.400935	0.0083265	0	0.0785994	14.8429
cg00182893	rs633417	6	139827777	C	T	0.2555	-0.295927	0.00982	1.68e-199	0.0333161	5.9968
cg00184953	rs111243857	6	31102373	T	C	0.096	-0.272067	0.0161204	6.62e-64	0.0128476	2.26457
cg00187414	rs7685175	4	37883839	A	G	0.5175	0.354907	0.0090055	0	0.0629024	11.6797
cg00187414	rs76289939	4	37642424	A	T	0.0617	-0.133594	0.0211996	2.94e-10	0.00206648	0.360312
cg00193200	rs12487210	3	121060161	G	A	0.4342	-0.113164	0.0092688	2.78e-34	0.00629215	1.10177
cg00197173	rs885130	6	44125642	T	A	0.0194	-0.565659	0.0376724	5.84e-51	0.012174	2.14438
cg00215019	rs78628963	10	50417663	G	A	0.2382	0.0944469	0.0103055	4.97e-20	0.00323734	0.565126
cg00221794	rs6715159	2	20784683	A	G	0.2057	-0.15348	0.0106641	5.79e-47	0.00769755	1.34976
cg00221794	rs61185326	2	20747778	T	A	0.0572	-0.234254	0.0240706	0	0.00591861	1.03597
cg00227665	rs62053791	16	87694253	A	G	0.0835	0.359848	0.015779	0	0.0198192	3.51828
cg00227665	rs3751726	16	87732477	C	T	0.0498	0.330547	0.023505	6.43e-45	0.0103405	1.81804
cg00228017	rs56273376	18	53176914	G	C	0.1124	0.248583	0.014239	0	0.0123298	2.17216
cg00234446	rs11150952	18	74128188	T	C	0.4095	-0.097561	0.0086983	0	0.00460316	0.804654
cg00240178	rs9446917	6	74234043	T	A	0.263	-0.200322	0.0098068	9.67e-93	0.0155565	2.7496
cg00240178	rs12203786	6	73964567	C	T	0.0871	0.146654	0.0153981	0	0.00342025	0.597166
cg00240205	rs7584057	2	69420596	C	T	0.4564	-0.077227	0.0093353	1.31e-16	0.00295933	0.516452
cg00243661	rs75193041	11	7146641	A	G	0.2608	-0.145172	0.0097388	0	0.00812578	1.42547
cg00243661	rs1960352	11	6721560	A	G	0.2977	0.116325	0.0092319	0	0.00565815	0.990121
cg00252813	rs6489721	12	6643316	C	T	0.217	0.118376	0.0103729	3.64e-30	0.00476192	0.832538
cg00257800	rs11125728	2	57937744	T	C	0.4873	-0.098009	0.0086867	1.6e-29	0.00479978	0.83919
cg00259097	rs113383774	16	71443502	G	T	0.0486	-0.16676	0.0263571	0	0.00257166	0.448622
cg00280235	rs62469175	7	107804119	G	A	0.106	0.393363	0.0140421	1.13e-172	0.0293265	5.25697
cg00286125	rs7254581	19	36250646	C	T	0.0948	-0.328505	0.0154228	1.13e-100	0.0185211	3.28349
cg00292135	rs6950245	7	156593450	C	T	0.3345	0.150316	0.0094442	0	0.0100597	1.76817
cg00292135	rs849078	7	156356481	T	C	0.4625	-0.123931	0.0105135	4.51e-32	0.00763625	1.33893
cg00303541	rs11130274	3	51163896	G	A	0.1117	-0.576498	0.0137076	0	0.0659536	12.2862
cg00325491	rs55686330	11	93285731	A	G	0.0857	0.225612	0.0157924	2.67e-46	0.00797671	1.39911
cg00327072	rs76010719	5	172111232	T	C	0.129	-0.324076	0.0139467	1.94e-119	0.0236011	4.20585
cg00327355	rs4149541	2	240957734	A	G	0.3506	-0.20071	0.008794	2.68e-115	0.0183439	3.25149
cg00327355	rs4500980	2	240876163	A	C	0.1812	0.0884183	0.011848	8.48e-14	0.0023198	0.404584
cg00329615	rs76704813	3	118657458	G	A	0.027	0.559775	0.0284093	2e-86	0.016464	2.91268
cg00329615	rs4284973	3	118913054	G	A	0.0403	-0.19321	0.0223918	6.21e-18	0.00288755	0.503889
cg00334863	rs1057157	22	42779018	C	T	0.3656	-0.120933	0.0095553	1.04e-36	0.00678405	1.18849
cg00346970	rs9358741	6	24016747	A	G	0.3808	0.071577	0.0098031	0	0.00241604	0.42141
cg00347643	rs2109718	7	75646588	A	G	0.2542	-0.160842	0.0117306	0	0.00980905	1.72368
cg00347643	rs2868169	7	75464349	C	T	0.0981	0.116981	0.0158408	0	0.00242152	0.422368
cg00355235	rs7920906	10	118506111	G	A	0.3674	0.0785614	0.0089782	2.13e-18	0.00286891	0.500626
cg00357837	rs35950747	2	192704888	C	T	0.1699	0.0600218	0.0118257	0	0.00101618	0.176996
cg00373707	rs7941619	11	126874579	G	A	0.1965	0.210761	0.0115149	7.78e-75	0.0140268	2.47538
cg00373707	rs7113642	11	126732480	A	C	0.1851	0.0882191	0.0118697	1.07e-13	0.00234783	0.409483
cg00376544	rs1533031	17	6673170	G	A	0.3772	-0.124794	0.0093068	5.37e-41	0.00731708	1.28256
cg00381131	rs12504642	4	154091900	A	G	0.2598	-0.131864	0.0101334	1.04e-38	0.00668761	1.17148
cg00384539	rs6472509	8	70975364	T	C	0.3237	-0.067949	0.0107071	2.21e-10	0.00202152	0.352457
cg00390775	rs4744803	9	79333407	C	T	0.4515	0.166504	0.0085812	7.24e-84	0.0137313	2.42251
cg00393837	rs148506022	2	105470243	A	C	0.0463	-0.38234	0.0264501	2.33e-47	0.0129099	2.2757
cg00394316	rs6461649	7	22539581	C	G	0.0387	0.563807	0.0247981	1.98e-114	0.0236516	4.21507
cg00394316	rs10234642	7	22528662	A	G	0.0969	-0.346111	0.0145166	1.21e-125	0.0209662	3.72625
cg00396667	rs39882	5	134371870	T	G	0.3715	0.167289	0.0092265	1.81e-73	0.0130685	2.30404
cg00415665	rs11776799	8	123877155	A	G	0.1648	-0.165081	0.0127921	4.22e-38	0.00750191	1.3152
cg00417323	rs8084681	18	29270370	G	A	0.0192	0.584249	0.0384609	4.07e-52	0.0128561	2.26609
cg00419702	rs13053681	22	38460285	C	G	0.2817	0.297154	0.0096661	1.57e-207	0.0357344	6.44821
cg00419702	rs132949	22	38548964	A	C	0.1575	-0.185022	0.0121599	2.78e-52	0.00908505	1.59529
cg00424785	rs2949372	10	126734115	A	G	0.4661	-0.091842	0.0085598	7.41e-27	0.00419809	0.733547
cg00426855	rs2412667	4	56493405	A	C	0.0208	0.71429	0.0359824	1.08e-87	0.0207833	3.69304
cg00434461	rs55861967	5	92810696	G	C	0.1094	0.189945	0.0148266	0	0.00703053	1.23197
cg00439658	rs55738125	17	72796702	A	G	0.2553	0.172018	0.0107531	0	0.0112515	1.98004
cg00451194	rs58264433	16	69283995	A	T	0.1358	0.152945	0.0130086	6.48e-32	0.00549055	0.96063
cg00451194	rs8051131	16	68840242	A	G	0.3546	-0.100961	0.0100431	0	0.00466557	0.815615
cg00458833	rs78780562	7	156590368	C	T	0.0466	-0.225862	0.0222559	0	0.00453291	0.792318
cg00458833	rs10232013	7	156737354	A	G	0.2065	0.0984335	0.0115002	1.14e-17	0.00317529	0.55426
cg00467420	rs3793739	10	1282530	A	C	0.3521	-0.172718	0.009575	9.72e-73	0.0136107	2.40093
cg00468146	rs662751	6	20027638	G	A	0.3429	-0.118748	0.009371	8.48e-37	0.0063545	1.11275
cg00476317	rs7824944	8	12988714	C	T	0.3975	0.128924	0.0094338	1.62e-42	0.00796145	1.39641
cg00476317	rs73557924	8	13117147	G	T	0.1171	-0.096611	0.013613	0	0.00192997	0.336465
cg00476653	rs7993865	13	47242202	T	A	0.4306	-0.500247	0.0083047	0	0.122713	24.3387
cg00481216	rs13026070	2	181991422	A	C	0.2059	-0.178817	0.010852	0	0.0104563	1.83863
cg00481216	rs76395156	2	182097300	C	T	0.0175	-0.20494	0.0355967	0	0.00144429	0.25167
cg00481951	rs60973980	3	187354494	T	C	0.0927	-0.988288	0.0150324	0	0.164296	34.2078
cg00481951	rs9867664	3	187306639	A	T	0.2233	0.0539275	0.0107058	0	0.00100877	0.175703
cg00490406	rs1057024	1	158990247	G	A	0.1386	-0.294852	0.0134995	9.33e-106	0.020759	3.68864
cg00490406	rs41264045	1	158812247	G	A	0.0288	-0.224525	0.0283735	0	0.00282007	0.492081
cg00495443	rs2270243	22	17566504	C	T	0.385	0.264794	0.014375	0	0.0332033	5.9758
cg00495443	rs7288841	22	17396612	T	C	0.1794	-0.148836	0.0122459	0	0.00652229	1.14233
cg00502665	rs62121584	19	56921473	A	G	0.3264	0.110157	0.0107924	0	0.00533589	0.933426
cg00510437	rs61373969	12	110384546	A	G	0.0304	-0.519128	0.0263354	1.7e-86	0.0158871	2.80899
cg00519884	rs9992036	4	185076246	A	G	0.4343	0.109124	0.0085184	1.44e-37	0.00585118	1.0241
cg00524374	rs78923325	10	3894931	C	T	0.0172	-0.734646	0.0419686	1.32e-68	0.0182465	3.2339
cg00532399	rs59939371	5	171209575	T	C	0.3108	-0.28715	0.0090948	8.63e-219	0.0353243	6.3715
cg00534468	rs2966104	16	81557195	T	C	0.1238	-0.796409	0.0133808	0	0.137602	27.7631
cg00534468	rs74029198	16	81612660	C	T	0.0304	-0.635343	0.0289653	1.21e-106	0.0237965	4.24152
cg00534468	rs62043928	16	81505173	A	C	0.0777	-0.208735	0.016192	5.04e-38	0.00624473	1.09341
cg00538888	rs71494332	10	129705623	G	A	0.3346	-0.089669	0.009597	9.33e-21	0.00358033	0.625216
cg00543976	rs11102294	1	112060375	C	A	0.3495	0.145236	0.0089927	1.13e-58	0.00959122	1.68503
cg00553610	rs10434096	4	82569389	A	G	0.3314	-0.076992	0.0096407	1.39e-15	0.00262688	0.458281
cg00563352	rs4555752	5	9805542	C	A	0.2491	0.0962725	0.0103383	1.25e-20	0.00346729	0.605408
cg00563678	rs6849190	4	141930937	C	T	0.079	0.185287	0.0160591	8.51e-31	0.0049958	0.873634
cg00563847	rs9791082	5	94075700	C	T	0.2281	0.0842303	0.0102272	1.78e-16	0.00249835	0.435801
cg00566961	rs351118	5	119488501	T	A	0.3887	0.0898064	0.0094546	2.13e-21	0.00383278	0.669469
cg00571483	rs72672274	1	59025308	C	G	0.0588	-0.482076	0.0197732	2.77e-131	0.0257229	4.59396
cg00575674	rs310178	1	61260752	C	T	0.2635	0.466431	0.0097832	0	0.0844419	16.048
cg00575674	rs10082055	1	61396662	G	A	0.18	0.171884	0.0127716	2.75e-41	0.00872146	1.53089
cg00578638	rs17680289	17	38546274	C	A	0.0227	1.15877	0.039522	5.83e-189	0.0595769	11.0231
cg00582971	rs2067011	5	178415937	A	G	0.4403	-0.180468	0.0095052	2.22e-80	0.0160522	2.83865
cg00589371	rs10871589	18	63285783	G	A	0.3513	0.0812215	0.009075	0	0.00300673	0.524748
cg00590039	rs13210247	6	111922720	G	A	0.0663	0.199929	0.0185849	5.46e-27	0.00494884	0.865381
cg00619263	rs114590188	5	134424627	A	G	0.0324	-1.12389	0.0270412	0	0.0791984	14.9658
cg00630794	rs35805499	19	7751688	G	A	0.0749	0.222782	0.0264517	0	0.006878	1.20506
cg00630794	rs11671206	19	7770047	T	C	0.294	-0.086532	0.0126728	0	0.00310839	0.542546
cg00630958	rs9436301	1	65895927	C	T	0.2434	-0.068593	0.0100611	0	0.00173291	0.30205
cg00632379	rs1288183	6	113286947	T	C	0.2378	0.0735209	0.0105006	0	0.00195944	0.341612
cg00634698	rs72805701	10	71105136	T	G	0.0225	-0.463376	0.0317005	0	0.00944488	1.65908
cg00634698	rs111858708	10	71079958	A	G	0.0301	-0.230896	0.0451397	0	0.00311284	0.543325
cg00639475	rs7962769	12	95226228	G	T	0.2272	0.168203	0.0107553	3.95e-55	0.00993506	1.74605
cg00644351	rs12355718	10	121268347	G	T	0.0466	0.268028	0.0214067	5.75e-36	0.00638339	1.11785
cg00650953	rs76808843	7	147506817	A	G	0.0512	-0.388265	0.0191871	4.75e-91	0.0146464	2.58636
cg00659931	rs1552949	15	101994129	A	G	0.2945	-0.213069	0.0096444	3.74e-108	0.0188648	3.34559
cg00664634	rs10518271	19	58495059	T	C	0.4686	0.287251	0.0084693	3.78e-252	0.0410937	7.45674
cg00665405	rs9788075	12	51019171	C	T	0.3366	0.248871	0.0088207	3.88e-175	0.027661	4.94993
cg00674365	rs12104210	19	57084679	G	A	0.2696	0.137751	0.0095982	1.04e-46	0.00747314	1.31012
cg00676085	rs608690	12	52964402	A	C	0.2118	0.214228	0.0105448	9.27e-92	0.0153231	2.7077
cg00676536	rs6707292	2	41910818	C	T	0.4198	-0.139464	0.0086776	4.03e-58	0.00947489	1.6644
cg00681365	rs335318	4	62387455	A	T	0.2759	-0.24285	0.0094275	2.51e-146	0.0235644	4.19916
cg00687714	rs9934382	16	21271887	C	T	0.2552	-0.101398	0.0100962	9.85e-24	0.00390849	0.682746
cg00688447	rs3889124	8	55380167	G	A	0.2512	-0.090158	0.0103309	2.61e-18	0.00305791	0.533708
cg00689835	rs2232316	2	169757562	A	G	0.1002	-0.424682	0.0146947	1.18e-183	0.0325216	5.84897
cg00697286	rs35103106	17	67561282	T	C	0.2729	0.0881793	0.0095225	2.04e-20	0.00308575	0.538583
cg00703822	rs35782983	4	10117728	A	G	0.1763	0.160378	0.0112569	4.67e-46	0.00747035	1.30962
cg00704970	rs7212127	17	78787662	A	G	0.3482	0.13549	0.0090466	1.04e-50	0.00833269	1.46207
cg00725472	rs11977711	7	47560950	A	G	0.2868	0.20596	0.0093429	0	0.0173534	3.07282
cg00725635	rs3945872	1	193011448	T	C	0.2869	0.174671	0.010143	0	0.012484	2.19968
cg00725994	rs1071625	2	3579760	C	T	0.3651	0.133537	0.0091005	0	0.00826706	1.45046
cg00739471	rs763807	14	69383055	T	C	0.1092	-0.562099	0.0133317	0	0.0614693	11.3962
cg00739471	rs8020743	14	69138288	G	C	0.3191	0.0947177	0.0093138	0	0.00389854	0.681002
cg00748589	rs1548803	12	10959031	C	T	0.3903	0.372069	0.0089557	0	0.0658858	12.2727
cg00748589	rs73050816	12	11354499	T	C	0.0549	0.254815	0.0240332	2.9e-26	0.006738	1.18037
cg00757822	rs497397	3	155285713	G	A	0.3432	-0.084053	0.0090138	1.11e-20	0.00318505	0.55597
cg00765992	rs4314881	1	210463006	G	A	0.3523	0.070073	0.0090889	1.26e-14	0.00224088	0.390788
cg00785029	rs220268	21	43484086	C	T	0.4707	0.123948	0.0089006	4.42e-44	0.00765513	1.34227
cg00786138	rs3795310	1	8431607	T	C	0.45	0.34395	0.008407	0	0.0585593	10.8231
cg00787180	rs12884117	14	91750082	T	C	0.1905	0.406712	0.0106591	1.11E-308	0.051017	9.35418
cg00791074	rs34407205	6	151200136	T	C	0.199	-0.186988	0.0122678	1.86e-52	0.0111466	1.96137
cg00797102	rs9916313	17	68071041	T	C	0.1451	-0.523641	0.0120461	0	0.0680268	12.7006
cg00800512	rs10422333	19	58111188	C	T	0.2715	0.134881	0.0095353	1.99e-45	0.00719662	1.26129
cg00804628	rs12621644	2	139439036	T	C	0.2856	-0.124487	0.0094412	1.06e-39	0.00632379	1.10734
cg00807475	rs2233974	6	31080016	G	C	0.1842	-0.10865	0.013267	2.62e-16	0.00354783	0.61952
cg00817377	rs870424	7	73447658	C	T	0.0656	-0.44691	0.0177672	1.29e-139	0.0244854	4.36739
cg00819078	rs256891	5	16621566	T	C	0.2791	0.375376	0.0094911	0	0.0567018	10.4592
cg00819078	rs4702164	5	16672639	C	T	0.1127	0.112842	0.0180653	4.2e-10	0.00254663	0.444244
cg00828762	rs2272733	8	42157902	T	C	0.1222	0.228892	0.0132728	1.22e-66	0.0112398	1.97796
cg00829858	rs333989	2	179130831	T	G	0.2138	0.398712	0.0103159	0	0.0534427	9.82406
cg00846043	rs7372346	3	37674111	A	C	0.4634	-0.101162	0.0086645	0	0.00508946	0.890096
cg00846043	rs3733028	3	37317043	C	T	0.4336	-0.060124	0.008808	0	0.00177557	0.309499
cg00852051	rs35870652	1	213961934	C	T	0.0695	0.298529	0.0173135	0	0.0115267	2.02903
cg00864458	rs2953910	8	56968761	G	C	0.2175	0.191974	0.0103795	2.24e-76	0.0125447	2.21051
cg00865690	rs75481037	2	21919927	A	G	0.0724	-0.115728	0.0173148	2.33e-11	0.0017989	0.313572
cg00868476	rs12549436	8	30187279	A	G	0.2094	0.086863	0.0104904	1.23e-16	0.00249823	0.435781
cg00871501	rs2012160	2	242144828	C	T	0.2547	0.11121	0.0107766	5.75e-25	0.00469546	0.820864
cg00873050	rs9970917	1	32862797	T	C	0.0472	0.190119	0.0250492	3.2e-14	0.00325108	0.567532
cg00883190	rs3848273	16	68486912	G	A	0.454	0.121449	0.0090469	4.35e-41	0.00731253	1.28175
cg00893522	rs9482645	6	125672037	G	A	0.4612	-0.098277	0.0088011	5.96e-29	0.0048001	0.839247
cg00901320	rs11609238	12	129411117	G	A	0.2348	0.126629	0.0118405	1.08e-26	0.00576196	1.00839
cg00903584	rs77155802	1	202450864	G	A	0.0192	1.23459	0.0436435	4.86e-176	0.0574058	10.5969
cg00903584	rs16849726	1	202135457	T	C	0.17	-0.192697	0.0118003	6.06e-60	0.0104787	1.8426
cg00910419	rs13403025	2	60790581	G	T	0.1308	0.153444	0.0152344	7.33e-24	0.00535375	0.936567
cg00911794	rs17834455	17	2122755	C	T	0.0246	0.300496	0.0295446	2.67e-24	0.00433335	0.757285
cg00912164	rs7972363	12	133179464	G	A	0.4764	0.110489	0.0093383	2.67e-32	0.00609028	1.0662
cg00919591	rs5759604	22	23495676	A	G	0.2656	0.28073	0.0097796	3.23e-181	0.0307446	5.51924
cg00920327	rs12192535	6	72133189	C	G	0.0781	-0.298403	0.017068	1.93e-68	0.0128225	2.26009
cg00947782	rs114183654	6	29606280	G	T	0.0209	1.31475	0.0334983	0	0.0707442	13.2466
cg00947782	rs9261437	6	30089129	T	A	0.0759	0.471103	0.0200847	1.15e-121	0.0311331	5.59123
cg00947782	rs3132594	6	30615260	T	C	0.0359	0.450715	0.0384857	1.12e-31	0.0140621	2.48171
cg00950718	rs12064253	1	159864536	C	A	0.3443	-0.075116	0.0089412	4.43e-17	0.00254763	0.444421
cg00955808	rs9466179	6	21766998	A	C	0.1916	-0.230086	0.0107256	4.38e-102	0.0163996	2.9011
cg00957901	rs10026359	4	41613931	T	C	0.1772	-0.518216	0.0111294	0	0.0783086	14.7834
cg00970396	rs17748145	16	9106215	T	C	0.3692	-0.103861	0.0090895	3.08e-30	0.00502445	0.878669
cg00974761	rs8065286	17	33864479	G	A	0.4111	0.422326	0.0089092	0	0.0863603	16.4471
cg00974761	rs78876505	17	34137179	T	G	0.0262	-0.20895	0.0292919	9.8e-13	0.00222785	0.388511
cg00978848	rs7578453	2	235677678	C	A	0.0548	0.437903	0.0189657	5.95e-118	0.019865	3.52657
cg00980904	rs79536844	3	50375066	T	C	0.1122	0.160274	0.0137705	0	0.00511759	0.895042
cg00981877	rs62228304	20	50252443	G	A	0.1813	-0.290042	0.0130109	0	0.0249732	4.45664
cg00981877	rs6021448	20	50417594	G	A	0.0449	0.248545	0.0213529	0	0.00529829	0.926813
cg00982519	rs7913127	10	10844573	T	G	0.3292	-0.463385	0.0089189	0	0.0948346	18.2301
cg00982519	rs74135366	10	10666014	A	G	0.0389	-0.223445	0.0232568	0	0.00373327	0.652023
cg00990022	rs10888893	1	40096403	G	A	0.1632	0.595138	0.0122001	0	0.0967402	18.6356
cg00990022	rs72665287	1	40227106	A	C	0.0147	0.384785	0.0504498	2.4e-14	0.00428895	0.749492
cg00998387	rs10093773	8	65243151	T	C	0.1868	-0.105258	0.0116757	1.97e-19	0.003366	0.587663
cg01003961	rs62453402	7	20801627	G	A	0.2869	0.167038	0.0105234	9.76e-57	0.0114167	2.00944
cg01010091	rs12888589	14	22290777	T	C	0.4507	-0.212132	0.0085293	1.54e-136	0.0222812	3.96529
cg01013590	rs2579618	2	120288463	T	G	0.4786	-0.15244	0.0084361	5.5e-73	0.0115977	2.04168
cg01015123	rs62278272	3	161201712	T	C	0.0761	0.221856	0.0163838	8.94e-42	0.00692123	1.21269
cg01019262	rs4845407	1	155024309	G	C	0.1437	0.189717	0.0134537	0	0.00885776	1.55502
cg01019262	rs7534795	1	155275553	T	C	0.2554	-0.10044	0.0099562	6.23e-24	0.00383696	0.670203
cg01020263	rs11642646	16	50741186	A	C	0.3867	0.087435	0.0088388	4.5e-23	0.00362617	0.633249
cg01029623	rs1983269	12	122082413	A	G	0.1394	0.140293	0.012593	0	0.00472244	0.825604
cg01030534	rs7798409	7	143633824	T	G	0.3036	-0.134224	0.0091954	0	0.00761817	1.33574
cg01030598	rs7323841	13	24685548	T	C	0.349	-0.103791	0.0096399	0	0.00489504	0.855926
cg01035260	rs11070272	15	40725263	A	G	0.3383	0.0642761	0.0091189	1.81e-12	0.00184966	0.322437
cg01040624	rs2089986	3	124821860	A	C	0.1698	0.525099	0.0135188	0	0.0777378	14.6665
cg01040624	rs867805	3	124909866	C	T	0.3757	0.0655022	0.0090856	5.62e-13	0.00201269	0.350914
cg01040786	rs4704521	5	78066631	T	C	0.3754	-0.157219	0.0088879	5.09e-70	0.0115914	2.04056
cg01046104	rs10422333	19	58111188	C	T	0.2715	0.143836	0.0095276	1.7e-51	0.00818397	1.43576
cg01048962	rs12327638	19	21753035	G	C	0.3234	0.390711	0.0095031	0	0.0668058	12.4564
cg01048962	rs17618715	19	21563958	C	T	0.0965	0.190571	0.0173741	5.41e-28	0.00633287	1.10894
cg01055579	rs74252016	17	33490508	A	G	0.106	0.160233	0.0141544	1.04e-29	0.00486607	0.850836
cg01063701	rs7918409	10	123205065	G	T	0.4178	0.16191	0.0085062	0	0.0127532	2.24773
cg01064286	rs4951627	1	212781026	C	G	0.1841	0.0993194	0.0114851	5.26e-18	0.00296339	0.517163
cg01069808	rs79103411	1	244232100	A	G	0.183	-0.263173	0.0127075	0	0.0207103	3.6798
cg01074001	rs152260	16	16081886	A	C	0.1355	0.172605	0.0131776	0	0.0069798	1.22302
cg01075459	rs12925522	16	12863872	C	T	0.2942	-0.215509	0.009358	2.37e-117	0.0192879	3.4221
cg01075459	rs1894967	16	12615194	G	A	0.4479	0.138706	0.0092637	0	0.00951529	1.67157
cg01076708	rs11221876	11	129715502	T	C	0.4278	0.0886981	0.0088368	1.04e-23	0.00385165	0.672779
cg01077469	rs10839964	11	8041690	C	T	0.3445	-0.093433	0.0093539	1.71e-23	0.00394269	0.688743
cg01084837	rs58123174	11	116853151	A	C	0.0305	-0.198906	0.0249039	0	0.00233977	0.408075
cg01092108	rs268718	5	33353086	A	G	0.1361	-0.476846	0.0122413	0	0.0534697	9.8293
cg01092108	rs10075576	5	33051962	C	T	0.1183	0.115584	0.0134548	0	0.00278695	0.486284
cg01105418	rs1389622	1	244215864	A	G	0.2334	0.23488	0.0209957	4.72e-29	0.019742	3.50428
cg01106881	rs62193971	2	220211984	C	T	0.1233	-0.59344	0.0132205	0	0.0761373	14.3397
cg01116137	rs7265721	20	25038231	T	G	0.2366	-0.191081	0.0104562	1.32e-74	0.0131896	2.32567
cg01119875	rs6556490	5	159738709	G	A	0.3183	0.151459	0.0092866	8.47e-60	0.00995522	1.74963
cg01129459	rs76697354	14	59937958	C	T	0.0434	0.291906	0.0212423	5.71e-43	0.00707514	1.23985
cg01129459	rs12892914	14	60779884	A	G	0.0757	-0.134813	0.0204005	3.89e-11	0.00254333	0.443667
cg01138819	rs10036557	5	171048854	T	C	0.4757	0.0948343	0.0085266	0	0.00448615	0.784108
cg01154966	rs4911456	20	33573500	G	A	0.2979	-0.099592	0.0094718	0	0.00414905	0.724942
cg01162672	rs498079	6	133562456	G	C	0.2536	0.193733	0.0097364	4.25e-88	0.0142089	2.50798
cg01167323	rs1782127	1	90280342	G	C	0.4337	0.0951926	0.0088698	7.19e-27	0.00445115	0.777963
cg01167502	rs4946705	6	106348246	G	A	0.5025	-0.283703	0.0083237	1.29e-254	0.0402427	7.29583
cg01167502	rs6941301	6	106472457	T	C	0.4275	0.113418	0.0088794	2.32e-37	0.00629658	1.10255
cg01180628	rs11130215	3	5026008	G	A	0.1872	0.324163	0.0108755	3.19e-195	0.0319776	5.74791
cg01184282	rs79606988	7	141615044	T	C	0.0328	-0.414069	0.0259114	1.76e-57	0.0108784	1.91366
cg01188753	rs381262	20	47933479	A	G	0.2355	0.066631	0.0104334	1.7e-10	0.00159864	0.278609
cg01196788	rs1867564	2	19565825	G	A	0.0434	0.202693	0.0214703	3.71e-21	0.00341136	0.595609
cg01209296	rs4809369	20	62470785	A	G	0.4576	0.244928	0.0098025	8.65e-138	0.0297792	5.34061
cg01211763	rs10791174	11	131695397	T	G	0.4544	-0.10476	0.008764	6.23e-33	0.00544169	0.952034
cg01222316	rs4407089	17	77395647	A	G	0.0722	-0.209266	0.0173584	1.81e-33	0.00586704	1.02689
cg01228271	rs73866265	3	142661046	A	C	0.0179	-0.462808	0.0395474	1.24e-31	0.00753079	1.3203
cg01243823	rs6500328	16	50736656	G	A	0.3935	0.172191	0.0087698	7.84e-86	0.0141523	2.49786
cg01245268	rs4287603	17	2775742	A	G	0.4988	0.166246	0.0097106	1.05e-65	0.0138188	2.43816
cg01248810	rs1340381	10	82100754	T	C	0.5169	-0.131514	0.0084684	2.18e-54	0.00863809	1.51612
cg01261086	rs37606	16	75508173	G	A	0.4353	-0.060774	0.0098333	6.4e-10	0.00181582	0.316527
cg01261798	rs11598464	10	133959835	C	G	0.5147	0.382006	0.0093637	0	0.0729014	13.6823
cg01266375	rs78017042	4	129611110	A	G	0.0738	0.146307	0.0234282	4.24e-10	0.00292632	0.510675
cg01281911	rs7525184	1	47891361	T	C	0.3598	0.17993	0.0087976	5.76e-93	0.0149147	2.63445
cg01282147	rs45525440	11	115085467	C	A	0.0381	-0.374947	0.0448352	6.13e-17	0.0103044	1.81164
cg01282174	rs626302	11	119965383	A	G	0.3759	0.253005	0.0086656	2.14e-187	0.0300341	5.38775
cg01282174	rs4315086	11	119668265	A	G	0.2495	-0.085117	0.0102011	7.19e-17	0.00271321	0.473383
cg01287132	rs4807546	19	4182060	C	T	0.1211	0.349068	0.0128615	3.28e-162	0.0259378	4.63336
cg01287592	rs7009780	8	142137634	C	T	0.4538	-0.316757	0.0083359	1.11E-308	0.0497392	9.10762
cg01297020	rs9301013	13	105940920	C	T	0.3278	0.190382	0.0090937	0	0.0159731	2.82443
cg01300495	rs59403463	13	40035548	G	A	0.0533	-0.383122	0.0210149	0	0.014813	2.61622
cg01312828	rs76254400	6	41660097	T	C	0.0904	0.269495	0.0152085	2.94e-70	0.011944	2.10338
cg01312828	rs2746182	6	41626625	T	C	0.1348	0.153689	0.0136141	0	0.0055096	0.963981
cg01312828	rs115022028	6	41938465	A	G	0.0474	-0.210221	0.0271052	0	0.0039909	0.697199
cg01340312	rs2894043	6	30668488	G	C	0.0997	-0.323685	0.0181681	5.3e-71	0.0188086	3.33544
cg01352294	rs1341272	6	109507533	C	T	0.4474	-0.325204	0.0083114	0	0.0522936	9.60117
cg01356867	rs61135090	16	57315367	T	C	0.3565	0.0803523	0.0092552	3.89e-18	0.00296234	0.516978
cg01357292	rs630718	3	43027812	A	G	0.0219	0.200313	0.0303544	4.14e-11	0.001719	0.299621
cg01359200	rs9867291	3	194766672	G	A	0.3617	-0.167172	0.0095545	1.52e-68	0.0129042	2.27468
cg01364935	rs4788705	16	73186871	C	T	0.3548	0.245727	0.0090912	6.75e-161	0.0276448	4.94696
cg01366419	rs4717577	7	70493364	A	G	0.4387	0.0760322	0.0088364	0	0.002847	0.496793
cg01368075	rs66606131	3	128215735	A	G	0.3783	-0.055303	0.0090209	0	0.00143862	0.25068
cg01372366	rs79368019	11	47813820	C	A	0.1527	-0.1312	0.0123697	0	0.00445424	0.778506
cg01373505	rs56170646	2	47043415	G	A	0.4776	0.114559	0.009056	0	0.00654872	1.14699
cg01382110	rs280983	18	4451489	C	T	0.3852	-0.200786	0.0087727	0	0.0190949	3.38719
cg01389506	rs73193443	12	109157655	G	T	0.3025	0.13738	0.009567	0	0.00796426	1.39691
cg01396872	rs6546673	2	71331054	T	C	0.1188	-0.164777	0.0149453	2.88e-28	0.00568479	0.994808
cg01396872	rs36106812	2	71390096	T	G	0.1392	0.137852	0.0157367	1.95e-18	0.00455406	0.796032
cg01396872	rs3796100	2	71212129	T	A	0.2097	-0.101635	0.0115141	0	0.00342379	0.597786
cg01401465	rs10843486	12	29836752	A	T	0.4335	-0.097831	0.0085994	5.48e-30	0.0047008	0.821803
cg01402099	rs28642975	12	122602305	A	G	0.4726	-0.127096	0.0089251	0	0.00805244	1.4125
cg01402347	rs13107936	4	96427086	A	G	0.3493	0.293178	0.0088532	1.77e-240	0.0390726	7.07508
cg01406381	rs2016824	19	47300906	A	G	0.2142	-0.115155	0.0110087	0	0.00446403	0.780224
cg01408508	rs6138792	20	26073273	C	T	0.467	0.0657506	0.0126822	0	0.00215215	0.375283
cg01410923	rs4334520	2	192193926	T	C	0.3627	-0.250691	0.0090308	1.33e-169	0.0290535	5.20658
cg01428849	rs11191732	10	105331761	A	G	0.2203	0.101827	0.0104851	2.69e-22	0.00356206	0.622014
cg01436998	rs1726724	19	37416792	G	A	0.3896	-0.207822	0.0086473	0	0.0205422	3.6493
cg01437204	rs57809310	1	202134900	T	G	0.1674	0.366563	0.0117397	0	0.0374559	6.77094
cg01437204	rs113998749	1	202599310	A	G	0.0185	0.877613	0.0492937	6.61e-71	0.0279703	5.00688
cg01444574	rs147736972	2	128897503	G	A	0.0292	0.383876	0.0300758	2.62e-37	0.00835458	1.46594
cg01450803	rs450373	4	74858051	G	A	0.115	0.180528	0.0137926	0	0.00663375	1.16198
cg01460436	rs1800686	20	44746403	A	G	0.2375	-0.110902	0.0102261	0	0.00445464	0.778575
cg01462607	rs8111742	19	52195474	A	G	0.2593	-0.430212	0.0110002	0	0.0710951	13.3174
cg01462607	rs2053926	19	52168094	A	G	0.2829	-0.193864	0.0094619	0	0.0152488	2.69439
cg01473942	rs10024693	4	41198125	A	G	0.3336	0.130405	0.0098135	2.71e-40	0.00756102	1.32564
cg01473942	rs17527389	4	41122502	T	A	0.1019	-0.174153	0.0141387	0	0.00555125	0.97131
cg01484487	rs7602215	2	74482892	C	T	0.1396	0.50287	0.0120316	0	0.0607473	11.2537
cg01484487	rs3755439	2	74517680	G	A	0.0288	0.798966	0.0282962	2.13e-175	0.0357098	6.44361
cg01485075	rs8102516	19	22810121	A	G	0.1075	0.667729	0.0141182	0	0.0855555	16.2794
cg01491071	rs867851	2	206714121	C	A	0.428	0.122218	0.0089921	4.49e-42	0.00731374	1.28197
cg01493517	rs1639122	12	6711147	A	C	0.429	0.154613	0.0093234	9.19e-62	0.0117116	2.06197
cg01494441	rs2696347	2	182536393	T	A	0.0301	-0.377839	0.0264726	3.23e-46	0.0083356	1.46259
cg01501009	rs10409899	19	57087158	T	C	0.27	0.239275	0.0094233	3.11e-142	0.0225689	4.01766
cg01501009	rs10413261	19	57172282	A	G	0.437	-0.060272	0.0095043	2.28e-10	0.00178752	0.311586
cg01514353	rs80521	22	46241660	G	A	0.1545	0.294335	0.0116458	6.2e-141	0.0226337	4.02946
cg01528542	rs6539553	12	81474007	T	C	0.4242	0.135599	0.0090385	7.08e-51	0.00898221	1.57707
cg01550799	rs79375112	7	114462657	G	A	0.1233	-0.167353	0.0140444	9.77e-33	0.00605496	1.05998
cg01557798	rs2527614	1	228126470	G	A	0.5198	0.120995	0.0084411	0	0.0073084	1.28102
cg01568784	rs930024	11	87912728	T	C	0.4324	-0.28595	0.0088773	1.22e-227	0.0401364	7.27575
cg01568784	rs72966827	11	88063963	T	C	0.0935	-0.164621	0.015669	8.09e-26	0.00459388	0.803025
cg01569083	rs3093991	6	31491467	C	A	0.2482	-0.177262	0.0104677	2.52e-64	0.0117264	2.06461
cg01578875	rs11100902	4	146795226	A	G	0.4884	0.243258	0.0085668	2.3e-177	0.0295714	5.30221
cg01579024	rs7722456	5	170202984	C	T	0.2172	-0.558499	0.0111509	0	0.106068	20.6457
cg01603973	rs1399284	17	33669640	G	A	0.5141	-0.317122	0.0083384	1.11E-308	0.0502432	9.20479
cg01606885	rs2068037	5	53765323	C	G	0.2012	0.187473	0.0107247	2.02e-68	0.0112973	1.98819
cg01610488	rs3779753	8	72970576	C	T	0.2639	0.143953	0.009607	9.32e-51	0.00805094	1.41223
cg01612285	rs7276900	21	42532075	A	C	0.2753	0.0777211	0.0099824	6.93e-15	0.00241031	0.420407
cg01630588	rs7202438	16	65994509	G	A	0.4796	0.0969332	0.0089751	3.43e-27	0.0046902	0.819941
cg01642653	rs28383487	11	27743556	T	G	0.0391	0.381126	0.0557676	8.25e-12	0.010915	1.92016
cg01644741	rs238187	20	47890342	T	C	0.2425	0.303044	0.0098448	4.54e-208	0.0337394	6.07564
cg01657995	rs6905572	6	31731881	T	C	0.1425	0.267185	0.0132366	1.32e-90	0.0174463	3.08957
cg01691182	rs4948032	7	55610079	A	T	0.0169	1.13306	0.0422942	4.23e-158	0.0426599	7.75359
cg01701415	rs12262651	10	74956839	A	G	0.0663	0.375771	0.0169342	4.28e-109	0.0174823	3.09604
cg01702055	rs2496132	6	13321097	A	G	0.2397	0.18534	0.0099316	1.02e-77	0.0125204	2.20618
cg01704739	rs62277709	3	149104519	A	C	0.2602	0.159743	0.010033	4.48e-57	0.00982413	1.72636
cg01719405	rs3910658	14	62400640	C	T	0.0819	0.301292	0.0180718	2.1e-62	0.0136515	2.40824
cg01723995	rs285338	1	64441602	C	T	0.1926	-0.345161	0.0106951	1.68e-228	0.0370526	6.69522
cg01734112	rs13030294	2	26606347	T	A	0.4733	0.323405	0.0083152	0	0.0521463	9.57263
cg01748263	rs9845217	3	193365544	G	A	0.4803	-0.099916	0.0088777	2.2e-29	0.00498385	0.871534
cg01753198	rs4277334	16	70520028	A	G	0.4124	-0.159257	0.0088015	3.54e-73	0.0122921	2.16545
cg01756536	rs7997435	13	37111150	C	T	0.2975	-0.236988	0.0092657	2.75e-144	0.0234756	4.18294
cg01756536	rs3762120	13	36791370	C	G	0.1758	-0.1617	0.0112818	1.36e-46	0.00757707	1.32848
cg01762827	rs7202333	16	68881495	C	T	0.3994	0.25657	0.0086003	1.47e-195	0.0315817	5.67442
cg01765545	rs398666	5	81015191	A	G	0.4698	-0.149647	0.0091782	9.16e-60	0.0111563	1.96309
cg01769468	rs10158226	1	86760937	G	A	0.3013	-0.404366	0.0090618	0	0.0688445	12.8646
cg01769468	rs926065	1	86941488	G	T	0.1831	-0.366677	0.0109682	4.86e-245	0.0402212	7.29176
cg01769468	rs10493769	1	85972426	C	T	0.3098	-0.119653	0.0094132	5.12e-37	0.00612257	1.07189
cg01770755	rs7177232	15	41910538	A	G	0.1795	0.446525	0.0114598	0	0.0587305	10.8567
cg01770755	rs12442525	15	42149506	C	G	0.4765	-0.102934	0.0091901	4.06e-29	0.005286	0.924652
cg01776825	rs17507216	15	83226925	A	G	0.2354	-0.280005	0.0099822	3.94e-173	0.0282229	5.05341
cg01783195	rs111232287	16	53483417	T	G	0.3123	-0.088801	0.0094253	4.45e-21	0.00338717	0.59137
cg01794802	rs9380237	6	31264392	A	G	0.2407	0.127068	0.0118185	5.82e-27	0.00590192	1.03303
cg01798595	rs4310042	6	21498491	T	G	0.3095	0.357624	0.0090712	0	0.0546648	10.0617
cg01798595	rs7451817	6	21735497	C	A	0.0574	0.1725	0.0192952	3.89e-19	0.00321994	0.562079
cg01803928	rs9535410	13	50561473	C	T	0.4779	0.203498	0.0085451	2.35e-125	0.0206653	3.67164
cg01803928	rs6561555	13	50261977	A	G	0.4195	-0.114228	0.008795	0	0.00635491	1.11283
cg01823497	rs6780601	3	46965856	A	G	0.3364	-0.0777	0.0092681	5.13e-17	0.00269547	0.470279
cg01832325	rs3759074	11	5257778	A	G	0.3049	0.469956	0.0098761	0	0.0936159	17.9716
cg01832325	rs77062934	11	5366375	G	C	0.0737	-0.143659	0.0174956	2.19e-16	0.00281783	0.491688
cg01835384	rs76359336	14	61741370	C	T	0.0638	-0.146469	0.0201824	3.95e-13	0.00256278	0.447069
cg01838004	rs11792076	9	99919298	A	T	0.1016	-0.652036	0.0163966	0	0.0776134	14.6411
cg01838004	rs2165890	9	99448564	C	T	0.1163	0.170258	0.0132994	1.6e-37	0.0059584	1.04298
cg01839464	rs17754011	18	49871664	A	G	0.1831	-0.114258	0.0110694	5.61e-25	0.00390535	0.682196
cg01841758	rs11156939	14	37665391	C	T	0.1387	-0.119689	0.0127895	8.1e-21	0.0034227	0.597596
cg01850245	rs6915266	6	27528643	G	A	0.3816	-0.176769	0.0086743	2.59e-92	0.0147476	2.60448
cg01871995	rs10095047	8	17750328	T	C	0.2932	0.164716	0.0102654	6.12e-58	0.0112451	1.9789
cg01876531	rs11586367	1	208404011	T	C	0.2345	-0.079308	0.0101387	5.19e-15	0.00225815	0.393807
cg01877778	rs1263560	7	157415516	G	A	0.263	-0.454407	0.0095948	0	0.0800467	15.14
cg01877778	rs74952371	7	157444977	A	C	0.049	0.188086	0.0211002	4.92e-19	0.00329702	0.575579
cg01879723	rs6767786	3	141104180	A	G	0.3469	-0.258442	0.0088196	9.48e-189	0.030265	5.43046
cg01881322	rs9382233	6	53646837	T	C	0.2068	-0.15256	0.0106034	6.17e-47	0.00763563	1.33882
cg01888869	rs11150615	16	31369803	C	G	0.1644	-0.077808	0.0117553	3.62e-11	0.00166333	0.289902
cg01893068	rs12704552	7	90230989	A	C	0.0531	0.215574	0.0190329	9.71e-30	0.00467329	0.816971
cg01901434	rs4521535	5	127961141	T	C	0.1309	-0.085944	0.0125941	0	0.00168062	0.292921
cg01904393	rs7296266	12	51823368	C	T	0.4597	0.0855284	0.0084839	0	0.00363379	0.634586
cg01908954	rs2445744	15	51684721	C	T	0.3345	-0.130544	0.0098004	0	0.00758731	1.33029
cg01912455	rs2298375	22	24106448	A	G	0.0846	-0.280137	0.0156984	0	0.0121549	2.14098
cg01913970	rs7526786	1	45333494	A	T	0.3582	-0.08446	0.0091936	0	0.00327988	0.572576
cg01927000	rs2041186	14	74282037	A	G	0.3524	-0.097651	0.0092237	3.43e-26	0.00435237	0.760623
cg01927000	rs7159615	14	74239654	A	G	0.2767	0.080118	0.0097255	0	0.00256932	0.448213
cg01927162	rs181064434	4	154382419	A	G	0.1415	-0.228671	0.0175848	1.16e-38	0.0127042	2.23898
cg01930746	rs4669613	2	10874512	A	G	0.2198	-0.075757	0.0107593	0	0.00196838	0.343174
cg01937212	rs9267948	6	32212233	G	A	0.404	-0.447922	0.0103135	0	0.096619	18.6098
cg01937212	rs553108	6	31840455	A	G	0.4055	0.358901	0.0091718	0	0.0621044	11.5217
cg01937212	rs11964507	6	32983765	T	C	0.0651	-0.191149	0.0191811	2.16e-23	0.00444754	0.77733
cg01949403	rs132658	22	36557941	G	A	0.4522	-0.12671	0.0088696	2.68e-46	0.00795434	1.39515
cg01958906	rs72692595	14	86652147	G	A	0.3253	-0.509708	0.0127405	0	0.114043	22.3977
cg01962727	rs55761457	16	46889132	A	G	0.4574	0.280404	0.0099585	1.95e-174	0.0390279	7.06666
cg01966091	rs6499204	16	68885438	C	T	0.2005	-0.109134	0.0108823	1.14e-23	0.00381841	0.666951
cg01966091	rs7197515	16	69163143	C	A	0.234	0.0769462	0.0105701	0	0.00212251	0.370102
cg01966091	rs76495028	16	68177036	C	G	0.125	0.082803	0.0135736	0	0.00149982	0.261361
cg01973483	rs61955196	12	123451018	G	C	0.2904	-0.108517	0.0095502	0	0.00485328	0.84859
cg01974138	rs16829494	2	151957704	C	T	0.0639	-0.344787	0.018035	0	0.0142218	2.5103
cg01974138	rs12989603	2	152216827	C	A	0.3032	-0.122247	0.0093937	1.02e-38	0.00631457	1.10572
cg01980793	rs11167021	8	142025644	T	C	0.5093	-0.199506	0.0091505	2.18e-105	0.0198944	3.5319
cg01980793	rs3889329	8	141544459	C	G	0.2899	-0.147837	0.0105039	0	0.00899837	1.57993
cg02000808	rs10234837	7	27009063	G	T	0.3018	0.114693	0.0102092	2.77e-29	0.00554376	0.969992
cg02008627	rs61563561	16	6318840	A	C	0.1496	-0.147418	0.0131906	5.34e-29	0.0055295	0.967483
cg02010481	rs1513272	7	28200097	C	T	0.514	-0.067734	0.0086459	4.72e-15	0.00229215	0.39975
cg02047300	rs17119241	5	140220239	T	A	0.1578	-0.182521	0.0134111	0	0.00885478	1.5545
cg02048922	rs11167147	8	143580886	C	T	0.2667	0.31992	0.0116474	4.33e-166	0.0400331	7.25624
cg02075820	rs7127347	11	17300844	G	T	0.1211	-0.645656	0.0139453	0	0.0887393	16.9443
cg02075820	rs6486365	11	17395202	A	G	0.067	0.113924	0.0184402	6.49e-10	0.00162262	0.282795
cg02086690	rs2793679	1	56760429	A	G	0.4576	-0.121977	0.0086364	2.72e-45	0.0073857	1.29467
cg02092514	rs61638683	17	80807468	G	T	0.3984	-0.353595	0.0090248	0	0.0599335	11.0933
cg02092790	rs11655561	17	39096666	A	G	0.3693	0.137542	0.0092704	8.49e-50	0.0088126	1.54703
cg02093112	rs9891567	17	6671032	G	A	0.4047	-0.159447	0.008697	4.46e-75	0.0122499	2.15791
cg02100381	rs9521732	13	111033821	A	C	0.389	0.0800514	0.0089081	2.56e-19	0.0030462	0.531659
cg02101571	rs12542040	8	11851998	T	C	0.4474	-0.15988	0.0088477	5.46e-73	0.0126394	2.2274
cg02103822	rs1495954	1	147249323	A	G	0.2569	0.317487	0.0095614	9.09e-242	0.0384852	6.96446
cg02105519	rs155362	5	140306123	G	T	0.1899	0.107701	0.0185846	6.83e-09	0.00356887	0.623207
cg02106850	rs215940	6	85467491	C	T	0.4915	0.135067	0.0085497	3.22e-56	0.00911884	1.60128
cg02125365	rs6888867	5	78823782	A	G	0.0901	0.288399	0.0148081	1.76e-84	0.0136375	2.40574
cg02130329	rs1583303	8	108381667	C	T	0.1923	-0.060743	0.0110602	0	0.00114618	0.199664
cg02152108	rs13054971	22	37585922	C	T	0.1935	-0.354965	0.0108736	0	0.0393266	7.12295
cg02152108	rs2899285	22	37643848	C	T	0.2311	-0.260127	0.0112626	5.02e-118	0.0240475	4.28737
cg02156692	rs4719599	7	2643100	G	A	0.444	-0.04496	0.0087784	0	0.000998023	0.173829
cg02161292	rs17097231	5	140739779	G	C	0.0873	0.225624	0.0161607	0	0.00811225	1.42308
cg02163885	rs6901437	6	27742186	A	G	0.017	-1.3279	0.0395614	5.36e-247	0.0589334	10.8966
cg02163885	rs6456785	6	27390399	T	G	0.4632	0.095802	0.0085219	2.54e-29	0.00456415	0.797804
cg02185464	rs4782672	16	84871793	G	C	0.405	0.21108	0.0109973	4.17e-82	0.0214733	3.81834
cg02186782	rs73378452	15	33627946	C	G	0.1055	-0.218109	0.0154766	4.2e-45	0.00897863	1.57644
cg02186782	rs71462828	15	33204446	A	G	0.0526	-0.159709	0.0299873	0	0.00254219	0.443468
cg02193425	rs140027300	6	3848012	T	C	0.0173	0.630184	0.044989	1.4e-44	0.0135031	2.38169
cg02204521	rs2889181	2	138941615	G	A	0.1952	-0.202567	0.0107344	1.98e-79	0.0128924	2.27258
cg02217786	rs6139971	20	687772	T	C	0.1456	0.143648	0.0144773	3.33e-23	0.00513392	0.897911
cg02222791	rs73312821	14	88452338	C	G	0.0895	-0.173766	0.0151014	0	0.0049211	0.860507
cg02228160	rs13156143	5	143082618	C	T	0.2307	-0.189347	0.0107386	0	0.0127259	2.24286
cg02228160	rs116108257	5	142897623	A	G	0.0246	-0.45173	0.0604476	0	0.00979277	1.72079
cg02228185	rs1987932	17	2987097	G	A	0.0488	0.223094	0.0212314	0	0.00462058	0.807713
cg02228185	rs59125474	17	3159790	A	G	0.2638	-0.084966	0.0103649	0	0.00280408	0.489283
cg02234120	rs77070100	2	234587847	C	T	0.3505	0.0953956	0.0095282	0	0.00414337	0.723946
cg02239453	rs831635	11	33739718	T	C	0.3956	-0.139968	0.0087365	0	0.00936846	1.64553
cg02243630	rs35512278	4	154398933	G	C	0.0606	0.145683	0.0200701	3.91e-13	0.00241641	0.421474
cg02252421	rs6865322	5	127877745	A	G	0.3083	0.115356	0.0091557	2.13e-36	0.00567548	0.99317
cg02253760	rs7629647	3	147053337	C	T	0.2468	0.327519	0.0102735	5.06e-223	0.0398803	7.2274
cg02253760	rs13092818	3	147316182	A	G	0.4153	0.0814717	0.0096256	2.58e-17	0.00322358	0.562717
cg02265239	rs1253019	14	59765145	T	C	0.1591	0.115726	0.0128287	1.87e-19	0.0035835	0.625771
cg02272968	rs1270942	6	31918860	G	A	0.1228	-0.34769	0.0141868	1.22e-132	0.0260442	4.65288
cg02273889	rs60413061	5	123937900	G	T	0.3816	-0.169902	0.0088151	8.88e-83	0.013624	2.40332
cg02286081	rs1476418	6	32982340	C	A	0.4465	-0.171858	0.0091899	4.89e-78	0.0145985	2.57777
cg02289038	rs13113895	4	24932077	C	T	0.2895	0.0977544	0.0094178	3.07e-25	0.00393111	0.686713
cg02297967	rs78009983	8	57599985	T	C	0.0167	1.19117	0.0392893	6.63e-202	0.0465997	8.50466
cg02297967	rs2610033	8	57456320	G	A	0.1506	-0.231122	0.0121675	1.87e-80	0.0136663	2.41088
cg02298327	rs11126206	2	69171896	C	T	0.103	0.288452	0.014104	5.79e-93	0.0153747	2.71698
cg02300083	rs1474411	7	123138947	T	C	0.1903	-0.410678	0.0105438	0	0.0519752	9.53949
cg02300154	rs11761326	7	70599877	C	A	0.2981	0.109788	0.00944	2.9e-31	0.00504405	0.882114
cg02318784	rs1432129	15	27232033	A	C	0.4463	0.057955	0.0086022	1.62e-11	0.00166002	0.289324
cg02328545	rs9800264	5	179940091	A	G	0.1095	0.119267	0.0137813	4.96e-18	0.00277409	0.484035
cg02330500	rs6575508	14	95820229	T	C	0.3678	0.108987	0.0095309	2.79e-30	0.00552394	0.966504
cg02330500	rs117991787	14	95749506	G	A	0.0365	-0.145069	0.0236641	8.77e-10	0.00148021	0.257939
cg02332491	rs4768697	12	46748965	G	C	0.2648	0.161955	0.0097365	3.97e-62	0.0102127	1.79534
cg02340851	rs6694215	1	150204441	G	C	0.4145	-0.184883	0.0089351	4.1e-95	0.0165911	2.93556
cg02347984	rs806973	6	26148326	G	A	0.373	-0.200994	0.0089329	4.11e-112	0.0188961	3.35125
cg02348430	rs12257983	10	60266555	C	A	0.4631	-0.33388	0.0084429	0	0.0554344	10.2117
cg02348634	rs72812307	2	47616268	G	T	0.0783	-0.221654	0.0162613	2.63e-42	0.00709141	1.24272
cg02355304	rs35543958	7	5498823	T	C	0.1372	0.554468	0.0136406	0	0.0727858	13.6589
cg02359132	rs9374247	6	111341461	T	C	0.2109	0.820804	0.0097478	0	0.224242	50.2969
cg02359132	rs1917211	6	110898318	G	C	0.2939	0.130589	0.0097884	0	0.00707793	1.24034
cg02370605	rs12454275	18	63421450	G	A	0.3098	0.169183	0.0091339	1.36e-76	0.0122406	2.15626
cg02374745	rs7221626	17	6679420	C	A	0.4028	-0.110401	0.0091034	7.56e-34	0.00586388	1.02633
cg02381426	rs181875180	6	137382097	A	G	0.0231	-0.668601	0.0391688	2.49e-65	0.0201756	3.58284
cg02383785	rs1017607	7	127814357	G	A	0.4617	0.0585664	0.0087	1.68e-11	0.00170495	0.297168
cg02385173	rs11236987	11	76577471	A	C	0.115	0.494798	0.0131657	1.32E-308	0.0498342	9.12594
cg02389317	rs10862478	12	76579803	T	C	0.1225	-0.130001	0.0137086	2.47e-21	0.00363334	0.634507
cg02393640	rs75940809	7	135655163	C	T	0.0657	-0.391097	0.0181498	5.5e-103	0.0187781	3.32991
cg02393640	rs7798256	7	135344211	A	C	0.1427	-0.246949	0.0126292	3.83e-85	0.0149211	2.6356
cg02402091	rs7097870	10	114069773	T	A	0.3519	0.455971	0.0088094	0	0.0948344	18.23
cg02402091	rs1926564	10	114139896	G	A	0.1058	-0.439908	0.0139912	5.44e-217	0.0366163	6.61339
cg02412399	rs11952355	5	88299985	G	C	0.3693	-0.163867	0.0090546	3.33e-73	0.0125088	2.2041
cg02441149	rs8002701	13	107160908	T	C	0.4323	-0.050511	0.0088058	9.69e-09	0.00125229	0.218172
cg02441474	rs111985917	16	89259343	G	C	0.1222	-0.388336	0.0163244	4.37e-125	0.0323528	5.81761
cg02442436	rs7044539	9	112353128	T	C	0.2217	0.20482	0.0101572	1.98e-90	0.0144773	2.55605
cg02447380	rs3795845	1	28931625	G	T	0.2698	0.182289	0.0094235	2.28e-83	0.0130928	2.30837
cg02456238	rs2064077	1	171216897	T	C	0.0751	-0.304978	0.0169508	2.25e-72	0.0129212	2.27771
cg02457680	rs4307559	1	154499123	G	C	0.1626	0.162603	0.0120396	1.45e-41	0.00720017	1.26192
cg02463418	rs13132098	4	66541112	G	A	0.4247	0.0622571	0.0094028	3.57e-11	0.00189402	0.330185
cg02470871	rs41271391	3	119278457	T	G	0.1202	-0.463055	0.0128607	6.91e-284	0.0453507	8.26588
cg02470871	rs78810939	3	119335310	T	A	0.0298	0.174608	0.0276171	2.57e-10	0.00176294	0.307293
cg02482730	rs7503299	17	75337501	G	C	0.478	0.129185	0.0086191	8.76e-51	0.00832823	1.46128
cg02487453	rs136325	22	31168315	A	G	0.1558	-0.278896	0.0117811	6.83e-124	0.020461	3.63459
cg02492567	rs75784903	2	173874264	C	G	0.0161	-1.80932	0.0410245	0	0.103714	20.1345
cg02503159	rs1246952	6	4987142	G	A	0.2028	0.131309	0.0105317	1.12e-35	0.00557514	0.975512
cg02511723	rs3101184	5	71395947	T	G	0.3587	0.139258	0.0092897	8.47e-51	0.00892198	1.5664
cg02512559	rs35255668	16	75307914	A	T	0.1939	0.463888	0.0113772	0	0.0672702	12.5492
cg02515217	rs7216675	17	57882674	C	T	0.0865	-0.239305	0.0156752	1.28e-52	0.0090502	1.58912
cg02519218	rs725067	12	133411118	C	T	0.3063	-0.125951	0.0095792	1.74e-39	0.00674143	1.18097
cg02519286	rs4764603	12	6616223	G	A	0.2689	-0.114	0.0102975	1.74e-28	0.00510984	0.893679
cg02523585	rs1517838	2	192216753	T	C	0.393	-0.203476	0.009294	3.01e-106	0.0197532	3.50632
cg02523640	rs10765168	10	129529385	C	G	0.0194	0.661891	0.0381135	1.49e-67	0.0166685	2.94949
cg02526439	rs77446085	8	88877090	C	T	0.2913	-0.078038	0.0094507	1.49e-16	0.00251446	0.438619
cg02530437	rs11545700	17	27044482	A	C	0.1215	0.204216	0.0139373	1.3e-48	0.00890278	1.563
cg02531439	rs10953278	7	98710866	T	C	0.0958	0.302768	0.0157485	2.28e-82	0.015881	2.80789
cg02532700	rs10854693	22	37252010	G	A	0.4466	-0.442341	0.0084751	0	0.0967169	18.6306
cg02533035	rs4853491	2	193008931	G	A	0.0764	0.149704	0.0183747	3.72e-16	0.00316283	0.552079
cg02534072	rs7588933	2	102662651	G	A	0.4459	0.251132	0.0084346	8.45e-195	0.0311646	5.59706
cg02534164	rs1630553	11	109933610	T	G	0.2538	-0.255665	0.0102298	7.42e-138	0.0247582	4.41729
cg02540858	rs62048564	16	84276192	G	T	0.0885	-0.351701	0.0171346	1.27e-93	0.0199562	3.54308
cg02540858	rs61370626	16	84246072	C	T	0.2035	0.180522	0.0116212	0	0.0105643	1.85781
cg02556363	rs9828612	3	29822289	G	A	0.1918	0.109466	0.0138576	0	0.00371496	0.648814
cg02558570	rs117516487	13	67631115	C	T	0.0292	-0.183683	0.0298019	7.12e-10	0.00191285	0.333473
cg02561009	rs7908539	10	43278659	T	C	0.0952	-0.125764	0.0149113	0	0.00272478	0.475408
cg02564302	rs35312318	3	98682665	G	A	0.0777	0.146594	0.0160643	0	0.00308006	0.537585
cg02571816	rs3745950	19	38780067	G	A	0.1271	-0.137916	0.0133598	0	0.00422055	0.737489
cg02576468	rs1184511	19	41052983	T	C	0.3733	0.112659	0.0094851	0	0.00593851	1.03947
cg02578087	rs715710	3	8647978	G	C	0.3818	-0.358175	0.0092859	0	0.0605599	11.2167
cg02578087	rs450873	3	8639704	T	C	0.1647	-0.23833	0.012578	4.58e-80	0.0156287	2.76257
cg02590572	rs112495041	1	111768817	A	G	0.1141	0.123626	0.0140042	1.07e-18	0.00308971	0.539275
cg02607772	rs6891558	5	132654801	G	C	0.0579	0.546511	0.0203839	0	0.0325839	5.86055
cg02613300	rs75980773	11	123721902	A	G	0.0963	-0.28957	0.0143911	0	0.0145944	2.57704
cg02620403	rs10478032	5	110393581	G	C	0.4847	-0.078265	0.0092803	0	0.00305984	0.534046
cg02626129	rs1343945	13	31482241	C	G	0.4208	0.0993033	0.009009	2.97e-28	0.00480686	0.840434
cg02640260	rs10009502	4	94750058	G	C	0.4067	0.0832233	0.0088183	3.81e-21	0.00334248	0.583541
cg02651357	rs79008286	6	6681653	T	C	0.0683	0.357405	0.0173003	8.13e-95	0.0162572	2.87551
cg02672962	rs117348534	16	3689785	A	C	0.0673	-0.144724	0.0182083	1.89e-15	0.00262947	0.458734
cg02681173	rs2454746	12	130518130	T	G	0.2842	0.372489	0.0093209	0	0.0564511	10.4102
cg02696067	rs3095353	6	30803808	T	A	0.4219	-0.167316	0.010696	3.72e-55	0.0136558	2.40901
cg02696327	rs41210	16	49312673	A	G	0.2134	0.103297	0.0109431	3.75e-21	0.0035822	0.625544
cg02703563	rs1329164	10	91857949	A	G	0.39	0.200002	0.0087007	6.3e-117	0.0190325	3.3759
cg02714666	rs1031510	3	16132097	T	C	0.3596	0.154916	0.0086981	5.88e-71	0.0110533	1.94477
cg02714666	rs9310482	3	15695508	T	C	0.0966	0.226327	0.014637	6.2e-54	0.00894049	1.56968
cg02717506	rs13093276	3	56377958	G	A	0.3057	-0.169154	0.0092699	2.16e-74	0.0121461	2.13941
cg02729383	rs1059698	7	130629094	C	A	0.2395	0.25735	0.0105634	4.28e-131	0.024126	4.3017
cg02736313	rs112054411	15	66328281	T	C	0.0994	0.119453	0.0151623	3.32e-15	0.00255471	0.445657
cg02737458	rs7187746	16	80175066	G	C	0.4536	-0.09754	0.0087484	7.21e-29	0.00471606	0.824483
cg02741554	rs140486621	4	74985454	T	C	0.0212	0.442684	0.0375967	5.28e-32	0.00813295	1.42674
cg02761110	rs9829259	3	65923740	T	C	0.4061	0.0835215	0.0086427	4.3e-22	0.00336491	0.58747
cg02763536	rs117251974	17	40246383	T	C	0.0212	-0.544162	0.0405284	4.22e-41	0.012289	2.16489
cg02763536	rs1504154	17	40751362	T	C	0.4424	0.0995761	0.0090269	0	0.00489191	0.855376
cg02764250	rs17110617	10	97079886	T	C	0.0299	0.305656	0.0276917	0	0.00541981	0.948185
cg02764438	rs1664470	15	57672099	T	G	0.3454	-0.091587	0.0092162	2.85e-23	0.00379311	0.662515
cg02765820	rs78869091	3	126396979	A	G	0.018	-0.750303	0.032648	0	0.0199016	3.53319
cg02772266	rs609018	12	4071901	G	T	0.433	0.23071	0.0084784	4.74e-163	0.0261357	4.66966
cg02772266	rs7978351	12	4060959	C	T	0.0727	-0.249086	0.0184047	9.88e-42	0.00836533	1.46785
cg02780919	rs2123991	11	8407477	G	A	0.4082	0.114966	0.0093428	0	0.00638586	1.11828
cg02780919	rs7107328	11	9903626	A	G	0.1904	0.0699291	0.01135	7.22e-10	0.00150759	0.262717
cg02782634	rs9903268	17	57710945	C	T	0.1533	-0.28579	0.0123294	0	0.0212029	3.76923
cg02782634	rs12936897	17	57424645	A	G	0.3893	0.0595388	0.0094869	0	0.00168555	0.293781
cg02794358	rs7564719	2	54829731	C	A	0.2379	0.172981	0.010399	3.92e-62	0.0108501	1.90863
cg02801786	rs736122	12	113906626	A	G	0.0958	-0.130833	0.0162999	1e-15	0.00296548	0.517528
cg02805025	rs2188808	7	95155124	G	A	0.3042	-0.205994	0.0097176	9.93e-100	0.0179632	3.18276
cg02816003	rs612778	6	117094574	A	T	0.2595	-0.114809	0.0099448	0	0.00506576	0.885929
cg02824604	rs2406452	12	42254050	A	G	0.353	-0.046764	0.0089954	0	0.000998924	0.173987
cg02828687	rs12627610	21	45895759	G	A	0.4822	0.114066	0.0087522	7.95e-39	0.00649732	1.13793
cg02835462	rs9429071	1	45783656	A	G	0.1347	0.138685	0.0157819	0	0.00448358	0.783657
cg02835823	rs11117419	16	85971882	G	C	0.3276	-0.109709	0.0091366	0	0.00530257	0.927565
cg02840794	rs11191191	10	103800979	A	G	0.1831	-0.320569	0.0108995	3.94e-190	0.0307419	5.51874
cg02841912	rs17710524	6	153058918	G	T	0.2391	0.0849472	0.010165	6.44e-17	0.00262564	0.458064
cg02852959	rs7965474	12	2888467	T	C	0.1252	0.769304	0.0160453	0	0.12964	25.9173
cg02852959	rs149259341	12	2904591	T	C	0.0407	0.608573	0.0304576	8.06e-89	0.0289204	5.18201
cg02853616	rs6835250	4	94755514	G	A	0.4694	-0.147475	0.009454	7.37e-55	0.0108337	1.90571
cg02872426	rs9386891	6	110692360	C	A	0.4795	0.374153	0.0083574	0	0.0698775	13.0721
cg02872426	rs112245435	6	110771218	T	G	0.0631	-0.428627	0.0174683	5.9e-133	0.0217226	3.86366
cg02874376	rs72698731	14	101194339	C	T	0.1295	0.0960806	0.0139635	5.95e-12	0.00208133	0.362906
cg02888490	rs114819380	6	30136420	G	C	0.0149	0.587859	0.0577206	2.32e-24	0.0101448	1.78329
cg02893429	rs232531	2	38407160	C	G	0.2903	0.190448	0.0094199	6.83e-91	0.0149453	2.63995
cg02899011	rs9323332	14	59243484	G	A	0.2	-0.109674	0.0106664	8.48e-25	0.00384908	0.672328
cg02899346	rs148352823	19	46001093	C	T	0.1502	-0.160675	0.0121	3.07e-40	0.00659042	1.15434
cg02901723	rs61032876	4	90641403	T	C	0.078	-0.0952	0.0160847	0	0.00130356	0.227115
cg02925594	rs74198813	16	57603750	A	G	0.3082	-0.296934	0.0104942	3.96e-176	0.0375979	6.7976
cg02925594	rs1273584	16	57351403	A	T	0.0641	-0.207283	0.0188103	0	0.00515519	0.901652
cg02927859	rs688015	6	150675830	C	T	0.1107	0.146544	0.01365	0	0.00422824	0.738838
cg02928664	rs6509872	19	54939863	A	G	0.3352	-0.096399	0.0103735	0	0.00414162	0.723639
cg02930721	rs28690424	16	89225157	A	G	0.1322	-0.166548	0.0139479	0	0.00636444	1.11451
cg02930721	rs9926548	16	89057730	T	C	0.2614	0.107093	0.0114113	0	0.00442859	0.774002
cg02935338	rs11564310	18	25716666	T	A	0.2788	0.146859	0.0100698	0	0.00867317	1.52233
cg02940165	rs4801323	19	56991470	T	G	0.3056	0.0986165	0.0092981	0	0.00412755	0.72117
cg02940165	rs1159698	19	57213491	T	C	0.3134	-0.076412	0.0094077	0	0.00251279	0.438327
cg02944021	rs2669421	8	105425757	A	T	0.4835	0.0619479	0.0086982	1.07e-12	0.00191668	0.334143
cg02944021	rs55807810	8	104833610	G	A	0.201	-0.057812	0.0107915	0	0.00107352	0.186993
cg02948656	rs596940	12	123560731	C	T	0.0685	-0.184377	0.0174275	3.7e-26	0.00433827	0.758149
cg02954324	rs9877428	3	67039109	T	C	0.214	-0.305326	0.0101571	1.6e-198	0.0313613	5.63354
cg02966332	rs2256814	20	62373983	A	G	0.2048	0.312779	0.0111082	1.94e-174	0.0318649	5.72698
cg02973171	rs12421066	11	82414980	T	C	0.1099	0.21289	0.0136076	0	0.00886701	1.55666
cg02973469	rs670154	11	126123858	A	G	0.4218	0.123042	0.0085673	0	0.00738446	1.29445
cg02990869	rs72687859	4	165624126	A	G	0.0476	-0.241982	0.0209851	0	0.00530912	0.928717
cg03003256	rs482701	6	116741965	C	T	0.2554	-0.10252	0.0098396	0	0.00399752	0.698361
cg03011658	rs56677228	8	75878846	C	A	0.1808	0.0731947	0.011265	0	0.001587	0.276577
cg03019112	rs4525426	14	101525156	G	A	0.3723	-0.073887	0.0091798	8.36e-16	0.00255159	0.445113
cg03020424	rs16861087	3	148581728	G	A	0.0293	-0.277364	0.0302374	0	0.00437606	0.76478
cg03025830	rs56151314	8	21909244	C	T	0.4587	0.301719	0.0106766	1.08e-175	0.0452066	8.23838
cg03025830	rs4872033	8	21733768	T	C	0.3384	-0.138179	0.0092316	0	0.00854948	1.50044
cg03026462	rs2415427	14	38509234	G	A	0.4368	0.123637	0.0089777	0	0.00752099	1.31857
cg03032497	rs4901980	14	60797310	G	A	0.0942	-0.141854	0.0153032	0	0.00343397	0.59957
cg03035849	rs72928086	6	91029762	A	C	0.1737	0.156771	0.0133463	7.37e-32	0.00705503	1.2363
cg03037030	rs2857710	6	31532553	C	T	0.3889	-0.127212	0.009242	4.17e-43	0.00769195	1.34877
cg03043127	rs9293695	5	76006429	C	T	0.424	0.332172	0.0083933	0	0.0538943	9.9118
cg03044249	rs6955782	7	70588761	C	T	0.2961	0.140683	0.0100108	7.37e-45	0.00825016	1.44747
cg03044573	rs2067079	1	173835211	T	C	0.226	-0.380272	0.011934	8.28e-223	0.0505904	9.27179
cg03054277	rs10916265	1	228277048	G	A	0.42	0.3331	0.0084148	0	0.0540576	9.94354
cg03054277	rs2819519	1	227643154	A	G	0.3087	-0.054789	0.0093745	5.08e-09	0.00128121	0.223216
cg03070297	rs12244080	10	128900267	T	G	0.1358	0.200622	0.0124363	1.52e-58	0.00944717	1.65948
cg03072286	rs17676204	6	150283812	C	T	0.2149	-0.194778	0.0109404	6.64e-71	0.0128018	2.2564
cg03075662	rs11916417	3	146073617	C	T	0.0477	0.222954	0.0200021	0	0.00451597	0.789344
cg03075662	rs342896	3	146332304	T	C	0.4718	0.0693698	0.0086116	7.93e-16	0.00239843	0.41833
cg03078854	rs56033885	6	32807077	T	C	0.0342	-0.257391	0.0255004	0	0.00437653	0.764864
cg03081691	rs2755093	1	226187899	C	T	0.4434	-0.135791	0.0085632	1.25e-56	0.00910146	1.5982
cg03084724	rs4929794	10	125824717	A	C	0.3408	0.201887	0.0094241	0	0.0183132	3.24595
cg03086003	rs76046245	11	120193461	A	C	0.1413	-0.215357	0.0122285	2.03e-69	0.0112546	1.9806
cg03090969	rs28445282	8	104117771	T	C	0.2274	0.191904	0.0101545	1.18e-79	0.0129403	2.28113
cg03092399	rs12577263	11	107874113	A	G	0.3732	0.10959	0.0092501	0	0.00561883	0.9832
cg03109306	rs7124162	11	123545130	C	T	0.3684	-0.045942	0.0087747	0	0.000982226	0.171075
cg03110368	rs13075	11	110333762	A	G	0.1596	0.0887244	0.0117094	0	0.00211171	0.368216
cg03110703	rs9824008	3	108170085	C	G	0.3095	0.0481785	0.0093841	0	0.000992112	0.172799
cg03111404	rs9393805	6	27298037	G	A	0.2329	0.0808633	0.0101591	0	0.00233644	0.407492
cg03123044	rs7944829	11	12549064	T	C	0.3115	0.0764893	0.0096627	0	0.00250954	0.437758
cg03146949	rs12104210	19	57084679	G	A	0.2695	0.110928	0.0096173	8.87e-31	0.00484496	0.847128
cg03151709	rs2894043	6	30668488	G	C	0.0995	0.285164	0.0182072	2.75e-55	0.0145722	2.57306
cg03170502	rs73089698	7	25793257	C	G	0.2699	-0.098056	0.0104169	4.82e-21	0.00378934	0.661853
cg03171770	rs1255369	10	42984386	T	G	0.364	0.335555	0.0086697	0	0.0521333	9.57012
cg03171770	rs879379	10	43481455	C	G	0.169	-0.226567	0.0116121	8.81e-85	0.0144182	2.54547
cg03172947	rs2231626	20	44002665	C	G	0.2279	-0.166557	0.0104776	6.7e-57	0.00976278	1.71547
cg03178798	rs568855	18	10039133	G	C	0.3294	0.0956833	0.0094699	5.31e-24	0.00404473	0.706641
cg03181248	rs12473385	2	175197956	T	C	0.2265	-0.147049	0.0111864	1.81e-39	0.00757674	1.32842
cg03183540	rs16905023	8	134925974	C	G	0.2482	0.204485	0.0098927	6.43e-95	0.0156047	2.75826
cg03183540	rs4897631	8	135165503	C	T	0.4426	-0.113846	0.0087237	6.34e-39	0.00639505	1.1199
cg03202804	rs1105495	4	154756867	T	C	0.2622	-0.11958	0.009794	0	0.00553246	0.968004
cg03205584	rs10506806	12	79454982	T	C	0.3058	0.302961	0.0092738	4.38e-234	0.0389694	7.05564
cg03206537	rs6073897	20	44386359	A	G	0.3769	0.09653	0.0095979	0	0.00437662	0.764879
cg03209642	rs6227	15	91425232	T	C	0.3267	0.291319	0.0098767	3.29e-191	0.0373358	6.74839
cg03220633	rs17083145	5	92744850	G	C	0.1103	0.178946	0.0151673	0	0.00628481	1.10047
cg03226737	rs7951310	11	6919178	A	G	0.1606	-0.096997	0.0144057	0	0.00253665	0.4425
cg03228132	rs12706915	7	129708425	C	T	0.1602	0.14051	0.0147964	0	0.00531232	0.92928
cg03228132	rs11769785	7	129716001	A	G	0.2904	-0.104048	0.0101465	0	0.00446178	0.779828
cg03228555	rs56210316	19	45170097	G	A	0.0277	-0.284222	0.0341259	0	0.00435136	0.760446
cg03229780	rs12308208	12	108183815	G	A	0.5276	-0.283062	0.0103256	0	0.03994	7.23867
cg03233940	rs10422074	19	37894236	C	T	0.1569	-0.390817	0.011333	1.35e-260	0.0404091	7.32727
cg03234186	rs10411755	19	58237910	G	C	0.4767	-0.153271	0.0086767	7.85e-70	0.0117205	2.06355
cg03237648	rs77361272	10	7467605	C	T	0.0622	0.35602	0.0179083	6.04e-88	0.014787	2.61155
cg03252986	rs2074859	19	57743766	T	C	0.2854	-0.138621	0.009525	5.55e-48	0.007838	1.37459
cg03254336	rs1556014	10	114654197	C	T	0.2944	-0.304989	0.0092441	1.02e-238	0.0386451	6.99456
cg03254916	rs10800804	1	201949888	C	T	0.4055	-0.361112	0.0086969	0	0.0628719	11.6737
cg03254916	rs4436441	1	202087936	C	A	0.1925	-0.114516	0.0109302	1.1e-25	0.00407695	0.712294
cg03260240	rs1553755	17	46563757	C	A	0.1316	-0.281151	0.0129299	7.83e-105	0.018067	3.20149
cg03260240	rs11870056	17	46219764	C	T	0.3949	0.10769	0.0086579	0	0.00554238	0.96975
cg03260566	rs13118125	4	20119929	C	T	0.3215	-0.113622	0.0093289	0	0.0056323	0.985571
cg03261473	rs56735054	1	208541300	C	T	0.0797	0.165516	0.0230275	0	0.0040188	0.702092
cg03268012	rs9535738	13	52277693	T	G	0.1886	0.0583936	0.0109742	0	0.00104361	0.181777
cg03274391	rs6788307	3	22716756	A	C	0.1277	-0.322604	0.0136094	3.24e-124	0.023186	4.13013
cg03274391	rs1349276	3	22566546	A	G	0.261	-0.155826	0.0104566	0	0.00936688	1.64525
cg03277049	rs79044246	3	156492271	A	G	0.0563	0.43236	0.0187278	6.31e-118	0.0198638	3.52635
cg03277049	rs187982430	3	156563328	T	A	0.0577	0.295325	0.0184825	1.8e-57	0.00948408	1.66603
cg03277049	rs6795731	3	156262460	T	C	0.1369	0.143207	0.0126064	0	0.00484643	0.847385
cg03289872	rs399970	19	57063916	G	T	0.261	0.10563	0.0097221	0	0.00430413	0.752156
cg03290131	rs113696786	10	112297753	C	T	0.1527	0.292464	0.0128794	0	0.0221336	3.93841
cg03290131	rs116578138	10	112226902	C	G	0.0457	0.347823	0.0225936	0	0.0105523	1.85568
cg03290131	rs1832691	10	112382448	A	G	0.4947	-0.125554	0.0095718	2.63e-39	0.00788102	1.38219
cg03290281	rs1384537	6	2619850	A	G	0.4049	-0.059658	0.0085745	3.46e-12	0.00171516	0.298951
cg03290748	rs7179413	15	68324839	G	A	0.4666	0.0640251	0.0091079	0	0.00204046	0.355766
cg03293883	rs495469	6	86117025	T	C	0.0966	-0.16614	0.0145455	0	0.00481765	0.84233
cg03302897	rs7127659	11	72960102	G	A	0.1998	0.202365	0.0127439	0	0.0130947	2.30871
cg03304472	rs1469394	5	94734511	G	A	0.3795	-0.066645	0.0099394	2.01e-11	0.00209179	0.364735
cg03308038	rs1891785	10	132859229	T	C	0.221	-0.158305	0.0107948	0	0.00862877	1.51447
cg03320827	rs146873863	6	10590911	T	C	0.0194	-0.5356	0.0369925	0	0.0109145	1.92008
cg03320827	rs567083	6	10775600	A	G	0.0315	-0.372223	0.030476	0	0.0084537	1.48348
cg03321508	rs6138327	20	24549637	G	C	0.0297	0.446203	0.0313879	0	0.0114751	2.01985
cg03321508	rs77241106	20	25119836	C	G	0.1159	-0.116817	0.0162577	6.71e-13	0.00279658	0.487969
cg03323696	rs6450528	5	59032179	A	G	0.5175	-0.07964	0.0085457	0	0.00316738	0.552875
cg03323696	rs78376827	5	58595997	T	A	0.0689	0.105509	0.0169233	0	0.00142831	0.248882
cg03337218	rs952917	10	25055291	T	G	0.3279	0.0944438	0.0094457	0	0.00393145	0.686771
cg03343571	rs3909134	6	29699253	G	A	0.0187	1.53469	0.0349019	0	0.0864403	16.4638
cg03343571	rs6934737	6	29416113	C	T	0.038	0.422341	0.0302061	0	0.0130412	2.29915
cg03370106	rs7651349	3	11662320	G	A	0.4611	-0.08494	0.0086341	7.75e-23	0.00358557	0.626134
cg03372385	rs3896408	6	25410241	A	T	0.4056	-0.25422	0.0091777	7.03e-169	0.0311621	5.5966
cg03372385	rs9393635	6	25265377	T	C	0.2478	0.147073	0.0098949	0	0.00806364	1.41448
cg03386144	rs12950325	17	46346056	A	G	0.2214	-0.183402	0.010406	0	0.0115966	2.04148
cg03386971	rs9330783	22	46310651	C	A	0.4618	-0.303457	0.0187222	4.4e-59	0.0457743	8.3468
cg03386971	rs136043	22	46262765	A	G	0.0572	-0.310998	0.0326097	0	0.0104318	1.83427
cg03386971	rs9614790	22	46230427	G	A	0.0794	-0.171713	0.0169375	3.75e-24	0.0043105	0.753274
cg03389653	rs41209	16	49309959	T	C	0.3776	0.0575734	0.0089619	1.33e-10	0.00155803	0.27152
cg03411579	rs1517739	12	76546480	T	G	0.1589	0.453677	0.0117193	0	0.0550168	10.1303
cg03426225	rs2277858	18	10697681	C	T	0.0293	-0.75271	0.0252172	0	0.0322283	5.79448
cg03428503	rs56287665	1	233082005	A	T	0.1958	0.141721	0.0110789	1.82e-37	0.0063252	1.10759
cg03431846	rs59110805	14	24644426	A	G	0.2938	0.205986	0.0097226	1.28e-99	0.017607	3.11852
cg03431918	rs4627392	17	77698001	T	G	0.3619	0.378881	0.0084948	0	0.0663001	12.3554
cg03435384	rs7163755	15	53687100	A	T	0.0665	-0.197359	0.0177531	0	0.00483593	0.84554
cg03435901	rs6809523	3	57133138	G	A	0.3018	-0.129837	0.0096415	2.46e-41	0.00710438	1.24501
cg03435901	rs768713	3	57158337	G	C	0.3788	0.0974664	0.0093569	2.08e-25	0.00447076	0.781406
cg03464229	rs17142871	7	120271911	A	G	0.2732	0.12182	0.0099676	0	0.00589341	1.03153
cg03473532	rs11766535	7	130970872	G	A	0.1609	0.182083	0.0119958	0	0.00895235	1.57178
cg03473532	rs6977127	7	130950792	G	A	0.4135	0.100563	0.0098087	1.15e-24	0.00490514	0.857702
cg03473890	rs117956059	8	41509218	C	G	0.0301	0.280645	0.0286555	0	0.00459874	0.803877
cg03477976	rs4358094	2	11815492	C	T	0.4504	0.054145	0.0088043	7.76e-10	0.00145142	0.252913
cg03478630	rs2181850	10	10460276	A	G	0.4232	-0.148534	0.0087708	2.49e-64	0.0107709	1.89455
cg03478630	rs1750738	10	11156472	C	T	0.1346	0.121411	0.0125865	5.1e-22	0.00343407	0.599587
cg03483330	rs6725379	2	176459691	C	T	0.2801	-0.226653	0.0094275	1.02e-127	0.0207175	3.68112
cg03489427	rs880033	8	119633194	C	T	0.0924	0.174496	0.0149602	1.95e-31	0.00510699	0.893179
cg03496520	rs8008076	14	28748462	G	A	0.3229	-0.125058	0.0095253	2.25e-39	0.0068387	1.19813
cg03502601	rs114101526	17	78773560	T	C	0.073	0.239611	0.0168667	8.39e-46	0.00777042	1.36264
cg03508235	rs2180834	14	23440404	A	G	0.2262	0.190264	0.0104067	1.14e-74	0.0126726	2.23333
cg03518202	rs61788382	1	45514498	C	A	0.1033	-0.581355	0.0150035	0	0.0626124	11.6223
cg03521348	rs1560351	8	40333104	T	C	0.0606	-0.230249	0.0191085	1.95e-33	0.00603599	1.05664
cg03521812	rs12144141	1	191932822	A	G	0.4045	0.237744	0.0096242	1e-134	0.0272301	4.87067
cg03521812	rs1577727	1	191648700	C	T	0.063	0.262593	0.0206726	0	0.00814094	1.42815
cg03524083	rs753744	18	70527649	T	C	0.2453	0.104586	0.0111696	7.72e-21	0.00404994	0.707556
cg03528519	rs4926942	1	53476013	C	T	0.0477	0.336973	0.0212934	0	0.010316	1.8137
cg03544320	rs13121443	4	5898851	C	G	0.4898	0.102028	0.0084507	1.46e-33	0.00520271	0.910006
cg03551243	rs9710120	19	5721889	G	A	0.0356	0.285963	0.0326064	1.78e-18	0.00561511	0.982547
cg03562414	rs10413726	19	52382560	T	C	0.1224	0.566086	0.0126114	0	0.0688451	12.8647
cg03576554	rs1775908	10	29098958	C	A	0.2884	0.257638	0.0095107	1.32e-161	0.0272446	4.87333
cg03577433	rs1567853	2	174734261	A	G	0.1051	-0.43618	0.014351	6.64e-203	0.0357881	6.45826
cg03591499	rs2303851	3	16475256	G	A	0.127	0.596721	0.0139546	0	0.0789571	14.9163
cg03591499	rs73816435	3	16464951	T	C	0.0239	-0.50711	0.0327235	3.65e-54	0.0119985	2.11309
cg03593014	rs1147600	10	98981643	C	T	0.3266	0.141951	0.0091246	1.43e-54	0.00886333	1.55601
cg03593550	rs11084307	19	54481150	C	T	0.3314	0.361278	0.0097908	4.68e-298	0.0578404	10.6821
cg03602567	rs4771942	13	97050323	G	A	0.4953	-0.145498	0.0084945	9.09e-66	0.0105839	1.8613
cg03609960	rs61932189	12	99285955	T	C	0.5128	-0.157181	0.009188	0	0.0123448	2.17485
cg03611307	rs66824612	8	128967819	T	C	0.3448	0.10309	0.0094377	8.93e-28	0.00480181	0.839546
cg03615568	rs4457720	11	106491841	A	G	0.1291	0.207754	0.0146905	0	0.00970565	1.70533
cg03625109	rs1160585	9	121860879	G	T	0.457	0.0734178	0.0086965	0	0.00267515	0.466725
cg03625109	rs10760034	9	122076635	T	C	0.4411	-0.073043	0.0087069	0	0.00263062	0.458935
cg03630790	rs6790706	3	30691473	G	A	0.1326	0.0759638	0.0126126	1.71e-09	0.00132741	0.231277
cg03638795	rs11246095	11	345656	C	T	0.0438	0.291672	0.0248391	0	0.00712596	1.24882
cg03643998	rs7210503	17	77035469	T	C	0.0836	0.150741	0.0165119	6.9e-20	0.00348166	0.607926
cg03646916	rs11715151	3	44809154	A	G	0.2054	0.332547	0.0114126	1.17e-186	0.0360981	6.51629
cg03646916	rs1387042	3	44299766	G	A	0.5188	0.128978	0.0089733	0	0.00830586	1.45732
cg03649284	rs1417364	1	52263082	A	G	0.0996	0.155925	0.0154426	5.69e-24	0.00436072	0.762088
cg03666439	rs9932933	16	80265425	G	A	0.2965	-0.232641	0.0092926	2.54e-138	0.0225783	4.01938
cg03668556	rs73347871	6	2976452	G	A	0.0415	-0.463296	0.0228904	4.37e-91	0.017076	3.02285
cg03686067	rs8093145	18	66500780	C	A	0.4138	-0.248105	0.0087308	1.24e-177	0.0298633	5.35616
cg03705912	rs342557	5	16182671	G	C	0.2987	0.140475	0.0093164	2.25e-51	0.00826741	1.45052
cg03709613	rs17398392	2	48943141	T	G	0.0732	-0.474808	0.0179865	1.44e-153	0.0305889	5.49041
cg03709613	rs4953589	2	48740195	G	A	0.4874	-0.063674	0.0087834	4.19e-13	0.0020259	0.353223
cg03709792	rs11062623	12	3462026	A	G	0.1135	0.0908674	0.0145314	4.02e-10	0.00166158	0.289596
cg03720195	rs1423766	16	87115586	C	G	0.3098	0.10664	0.0111651	0	0.00486321	0.850335
cg03725354	rs221080	12	69872224	G	C	0.3016	-0.073855	0.0097958	0	0.00229787	0.40075
cg03726739	rs34646762	5	168257170	C	T	0.1672	0.465044	0.0114256	0	0.0602275	11.1512
cg03726739	rs11134529	5	168204370	T	G	0.1281	0.147728	0.0186023	0	0.00487498	0.852402
cg03729152	rs6980121	7	20182948	C	T	0.4193	0.0960286	0.0092027	1.72e-25	0.00449064	0.784895
cg03729152	rs13236288	7	19855246	C	G	0.1425	-0.121635	0.0127303	0	0.00361573	0.63142
cg03735592	rs9389586	6	138823548	A	G	0.2648	0.0832193	0.0109723	0	0.00269651	0.470461
cg03742629	rs3845628	1	160701006	G	A	0.2417	-0.163173	0.0108963	0	0.00975988	1.71496
cg03744043	rs4347695	18	45708315	G	A	0.298	-0.167792	0.0101205	9.82e-62	0.0117795	2.07406
cg03744043	rs4636987	18	45643649	A	G	0.4524	0.104233	0.0092336	0	0.00538301	0.941712
cg03749154	rs16833920	1	31103634	A	G	0.3669	-0.108951	0.0088907	0	0.00551458	0.964858
cg03772511	rs17007089	4	124496928	T	C	0.062	-0.166472	0.0222636	0	0.00322335	0.562676
cg03788952	rs1509506	18	55471979	T	C	0.0887	-0.290806	0.0157386	3.15e-76	0.0136717	2.41185
cg03790250	rs7655084	4	20255306	G	T	0.2912	-0.211794	0.009341	8.19e-114	0.0185171	3.28276
cg03792964	rs13079376	3	73629968	A	G	0.2355	-0.210935	0.0105879	2.61e-88	0.0160212	2.83308
cg03800922	rs606263	6	74279910	G	A	0.0677	0.675133	0.017014	0	0.0575378	10.6228
cg03810301	rs28359962	6	29562588	T	G	0.0453	0.407637	0.026547	3.26e-53	0.0143729	2.53735
cg03817667	rs73391901	7	54430238	C	T	0.0934	0.0922758	0.0147441	3.89e-10	0.00144201	0.251272
cg03850957	rs11698402	20	16713658	G	A	0.1741	-0.239417	0.0116414	5.54e-94	0.0164841	2.91631
cg03853208	rs12700682	7	25986499	C	G	0.3417	0.117127	0.0090868	0	0.00617187	1.08057
cg03854025	rs2046207	4	73459675	A	G	0.4433	0.132715	0.0087767	1.17e-51	0.00869339	1.52591
cg03854025	rs919047	4	73770378	G	A	0.2229	-0.114601	0.0106087	3.35e-27	0.00454982	0.795286
cg03856366	rs971	12	54575458	T	C	0.3294	0.208157	0.009076	0	0.0191425	3.3958
cg03857664	rs10067250	5	171865080	C	G	0.3845	-0.060931	0.0087865	4.07e-12	0.00175724	0.306298
cg03893271	rs2527849	7	70583944	C	A	0.2949	0.307532	0.0091987	4.69e-245	0.0393311	7.1238
cg03899229	rs6981573	8	8821318	C	T	0.3594	-0.2057	0.0087243	6.5e-123	0.0194833	3.45747
cg03900565	rs11579055	1	203031315	G	T	0.4428	0.23236	0.0084871	5.01e-165	0.0266422	4.76263
cg03900581	rs10458509	1	96468615	T	C	0.1104	-0.12715	0.0134553	3.39e-21	0.00317561	0.554316
cg03927133	rs12440111	15	41782721	A	G	0.2323	-0.443933	0.0104382	0	0.070292	13.1555
cg03927133	rs690136	15	41148163	T	C	0.0231	-0.253837	0.0325234	5.96e-15	0.00290805	0.507477
cg03930929	rs2637547	3	4410718	T	C	0.4592	-0.091432	0.0087776	2.09e-25	0.00415207	0.725473
cg03934167	rs10911830	1	172467044	C	T	0.1602	-0.485501	0.0120434	0	0.0634233	11.783
cg03942932	rs4946705	6	106348246	G	A	0.5024	-0.283966	0.0083201	2.64e-255	0.0403174	7.30995
cg03942932	rs4318909	6	106438420	G	T	0.1885	0.162757	0.0110111	1.94e-49	0.00810414	1.42164
cg03947979	rs1213365	6	78176555	C	G	0.4778	0.201575	0.0093108	6.14e-104	0.0202762	3.60108
cg03950873	rs58819707	14	60045393	A	G	0.1943	-0.308686	0.0107506	2.6e-181	0.0298339	5.35073
cg03954045	rs7310145	12	43249921	T	C	0.1001	0.256576	0.0147679	1.3e-67	0.0118601	2.08843
cg03956042	rs28590509	3	194149381	A	G	0.0493	-0.905528	0.0216675	0	0.0768642	14.488
cg03959186	rs11674642	2	9844069	C	G	0.3221	-0.609294	0.0088683	0	0.162121	33.6673
cg03959186	rs75876246	2	9812839	T	G	0.0275	0.260773	0.0298776	2.59e-18	0.0036373	0.635201
cg03970350	rs42936	22	30962878	G	A	0.3181	-0.439781	0.0093859	0	0.0839049	15.9366
cg03970350	rs5763923	22	30675217	A	C	0.2054	-0.148088	0.0107739	5.46e-43	0.00715845	1.25455
cg03976645	rs3779048	7	16707747	G	T	0.284	0.429473	0.009094	0	0.0750125	14.1107
cg03984502	rs11582525	1	151793571	G	C	0.1305	-0.132238	0.0135009	1.19e-22	0.00396847	0.693264
cg03984758	rs1522609	4	57944982	A	T	0.4133	-0.150739	0.0086017	9.36e-69	0.0110195	1.93876
cg03991477	rs2908274	7	44185088	A	G	0.1823	0.221327	0.0118391	5.48e-78	0.0146043	2.57881
cg03992259	rs13431418	2	134012499	T	C	0.1275	-0.139743	0.012775	7.52e-28	0.00434476	0.759287
cg03994318	rs9559298	13	108995713	G	A	0.2517	-0.080564	0.0100263	9.34e-16	0.00244496	0.426465
cg03994959	rs9514822	13	108831616	T	C	0.2488	-0.458856	0.0107071	0	0.0787025	14.8641
cg03994959	rs17498686	13	108914823	A	G	0.0999	0.261406	0.0152118	3.47e-66	0.012289	2.16489
cg04001014	rs1516338	3	236759	C	T	0.2945	0.0707219	0.0094152	5.85e-14	0.00207836	0.362387
cg04002618	rs3924969	6	143979399	G	C	0.1755	0.208604	0.0111964	0	0.0125934	2.21921
cg04006143	rs62320533	4	140014782	T	C	0.2298	0.174638	0.0110409	2.36e-56	0.0107959	1.899
cg04009342	rs12809498	12	25166908	T	A	0.201	0.124587	0.0141553	0	0.00498561	0.871843
cg04011469	rs10183749	2	83075703	C	T	0.3205	-0.158874	0.0092013	8.41e-67	0.0109939	1.93421
cg04014062	rs9693457	8	79438103	T	G	0.1833	0.146306	0.0112237	7.69e-39	0.00640884	1.12233
cg04033022	rs77749279	16	89163328	T	C	0.0523	0.818731	0.0210573	0	0.0664484	12.385
cg04064998	rs12421484	11	109626323	G	A	0.2323	-0.387278	0.0100101	0	0.0534954	9.83429
cg04064998	rs1648136	11	109883416	T	C	0.3388	0.176582	0.0089803	4.45e-86	0.0139701	2.46523
cg04064998	rs11212928	11	108974870	C	T	0.1673	-0.070136	0.0117963	2.76e-09	0.00137056	0.238804
cg04073934	rs2073286	4	3344891	C	T	0.3064	-0.190044	0.0092331	3.92e-94	0.015351	2.71271
cg04079139	rs7549684	1	26731780	A	G	0.5394	0.104395	0.0085269	1.83e-34	0.00541534	0.9474
cg04090745	rs3130490	6	31739120	T	G	0.1247	-0.239858	0.0140139	0	0.0125592	2.21309
cg04095070	rs6564464	16	77709804	T	C	0.248	-0.112434	0.0099308	0	0.00471514	0.824322
cg04099818	rs9366927	6	37027232	C	T	0.477	0.047649	0.0088434	0	0.00113281	0.197333
cg04100595	rs306632	12	27617823	A	G	0.3078	0.0810182	0.0102447	0	0.00279702	0.488046
cg04105923	rs6568415	6	106349736	G	C	0.469	0.125171	0.0085477	0	0.00780379	1.36854
cg04110105	rs35465430	3	46374436	G	C	0.3135	-0.178348	0.0099681	1.36e-71	0.0136913	2.41535
cg04112100	rs351696	2	143705360	A	G	0.4465	0.102856	0.008622	8.31e-33	0.00522914	0.914653
cg04121938	rs36001178	1	201493472	A	G	0.3453	-0.113256	0.0091702	4.84e-35	0.00579951	1.015
cg04132891	rs72622328	3	112328429	T	A	0.4188	-0.360969	0.0084146	0	0.0634311	11.7845
cg04165933	rs750589	16	49836271	G	A	0.3704	-0.103804	0.0088469	0	0.00502567	0.878883
cg04168853	rs332841	19	38674691	C	T	0.428	0.0669922	0.0094978	1.75e-12	0.00219745	0.383198
cg04170359	rs12366233	11	76524857	G	T	0.0599	0.297945	0.0221945	0	0.00999773	1.75717
cg04170440	rs1304724	6	154326303	A	G	0.4209	0.0520585	0.0095545	0	0.00132113	0.230181
cg04172348	rs184245	3	12026207	C	A	0.0674	-0.11662	0.0183569	0	0.00170975	0.298005
cg04189187	rs28420903	10	6174562	C	G	0.1944	0.296606	0.0113823	1.07e-149	0.0275553	4.93048
cg04192168	rs7176023	15	65101007	C	T	0.0721	-0.202338	0.0177717	4.94e-30	0.00547799	0.958421
cg04211937	rs4757483	11	17025712	G	A	0.3617	0.10738	0.0091991	1.76e-31	0.00532412	0.931355
cg04212450	rs10464581	7	90848724	C	A	0.1284	-0.505033	0.0128514	0	0.0570889	10.5349
cg04212450	rs10235923	7	90788499	G	A	0.4547	0.111709	0.0085643	6.92e-39	0.00618826	1.08346
cg04215359	rs66839581	2	153469039	T	C	0.1164	-0.11696	0.0136313	9.47e-18	0.00281393	0.491006
cg04218899	rs10911236	1	183056372	A	T	0.1215	0.329292	0.0134482	0	0.0231478	4.12316
cg04219099	rs28570969	1	38407146	A	G	0.4229	-0.094846	0.0111934	0	0.00439093	0.767392
cg04219099	rs66462224	1	38372560	T	A	0.2891	-0.09744	0.0130448	8.04e-14	0.00390266	0.681724
cg04227745	rs7603782	2	170287166	A	G	0.0837	0.168009	0.0171397	1.1e-22	0.00432971	0.756645
cg04234597	rs7729252	5	3815015	A	G	0.1606	0.197414	0.011624	1.09e-64	0.0105075	1.84772
cg04255230	rs7602215	2	74482892	C	T	0.1396	0.587464	0.0119155	0	0.0829044	15.7294
cg04255230	rs3755439	2	74517680	G	A	0.0288	0.930732	0.0281528	1.12e-239	0.0484597	8.86141
cg04258676	rs12124395	1	94237243	T	C	0.0561	-0.383513	0.018439	4.42e-96	0.0155768	2.75326
cg04273811	rs1842148	3	36394499	G	A	0.1961	-0.05534	0.0108911	0	0.000965579	0.168173
cg04274356	rs2793304	10	45273349	T	C	0.3656	-0.056624	0.0089668	2.7e-10	0.00148731	0.259177
cg04288108	rs4633480	11	68613367	G	A	0.4663	-0.175768	0.0088418	0	0.015377	2.71739
cg04296540	rs8081729	17	33778649	T	C	0.3894	0.367257	0.0094105	0	0.064139	11.925
cg04296540	rs4796108	17	34126091	G	C	0.1001	0.173744	0.0151599	2.08e-30	0.00543847	0.951468
cg04297507	rs7678010	4	108786272	G	A	0.4802	-0.216194	0.0084424	1.24e-144	0.0233333	4.15699
cg04298953	rs6949451	7	27215041	T	C	0.4686	0.162782	0.0091863	2.93e-70	0.0131967	2.32693
cg04301104	rs75011511	14	65637865	A	G	0.0585	0.831115	0.0185823	0	0.0760901	14.3301
cg04306063	rs1700675	5	76241762	G	A	0.5084	-0.156714	0.0087211	3.37e-72	0.0122762	2.1626
cg04309214	rs11860795	16	3039031	A	G	0.3439	-0.089524	0.0096723	2.13e-20	0.00361669	0.631588
cg04309234	rs4946705	6	106348246	G	A	0.5024	-0.300838	0.0082942	4.69e-288	0.0452507	8.2468
cg04309234	rs4357175	6	106438301	A	G	0.1882	0.184551	0.0109976	3.36e-63	0.0104072	1.82989
cg04324917	rs36015371	16	87747204	C	T	0.1647	0.492294	0.0111882	0	0.0666831	12.4319
cg04324917	rs117273070	16	87712396	T	C	0.0561	-0.336643	0.0189772	2.08e-70	0.0120021	2.11374
cg04328477	rs138060188	16	67908277	A	G	0.0395	0.371506	0.0235673	5.53e-56	0.0104727	1.84153
cg04336379	rs12674330	7	5104275	A	G	0.1342	0.46289	0.0126846	1.47e-291	0.0497916	9.11773
cg04336379	rs142592973	7	5125486	A	C	0.1617	-0.110515	0.0137286	8.28e-16	0.00331117	0.578058
cg04336561	rs55866933	7	157546531	A	G	0.0173	-0.428752	0.0582228	1.79e-13	0.00625042	1.09441
cg04340918	rs6586859	8	19565500	T	C	0.3986	-0.065936	0.0088112	7.26e-14	0.00208438	0.363439
cg04348305	rs6138555	20	25242910	A	G	0.4909	-0.273657	0.0085067	4.7e-227	0.0374317	6.76639
cg04349815	rs6482175	10	21573536	C	T	0.203	0.117853	0.0126436	1.15e-20	0.00449437	0.785551
cg04350627	rs73709850	7	82998274	G	A	0.0971	0.250619	0.0155924	3.93e-58	0.0110133	1.93766
cg04352495	rs11849106	14	50701639	G	T	0.1166	0.103312	0.0145444	1.22e-12	0.00219883	0.383439
cg04360793	rs6678232	1	79486152	T	C	0.4722	-0.201407	0.0084318	4.21e-126	0.0202197	3.59083
cg04373948	rs11105566	12	90695026	G	T	0.365	-0.116763	0.0089143	3.36e-39	0.00631985	1.10665
cg04389704	rs12920259	16	30881299	G	A	0.3825	-0.08724	0.0093027	0	0.00359526	0.627832
cg04392469	rs3806329	1	220863423	G	A	0.1346	0.149073	0.0125147	0	0.00517715	0.905513
cg04394724	rs117412107	16	9159139	A	T	0.0845	-0.135676	0.0163069	0	0.00284807	0.49698
cg04397433	rs17197569	2	110458666	A	G	0.3669	-0.052586	0.0090912	0	0.00128467	0.223819
cg04398282	rs13110187	4	68441575	T	C	0.2796	0.251385	0.0098491	1.08e-143	0.0254576	4.54534
cg04398282	rs62315524	4	68101381	C	T	0.1262	0.151574	0.01372	0	0.00506698	0.886144
cg04399632	rs2303822	16	11846508	G	T	0.0993	0.306761	0.0143875	7.2e-101	0.0168329	2.97907
cg04399632	rs8191322	16	11769355	G	T	0.0695	-0.264749	0.017806	0	0.00906567	1.59186
cg04414509	rs7625357	3	169347832	T	C	0.3116	-0.087264	0.0094324	2.21e-20	0.00326692	0.570307
cg04414975	rs11060592	12	130348817	C	T	0.161	-0.104977	0.0120532	3.05e-18	0.00297719	0.519577
cg04415599	rs10424410	19	36678906	A	T	0.2186	-0.095665	0.010754	0	0.00312651	0.545719
cg04418091	rs35437931	12	53756354	C	T	0.1574	-0.110605	0.0118037	0	0.00324493	0.566456
cg04418434	rs639854	6	7158918	G	C	0.1306	0.234516	0.0126448	8.72e-77	0.0124893	2.20062
cg04418434	rs9405997	6	7071510	C	T	0.1511	0.0754761	0.0120807	4.17e-10	0.0014614	0.254656
cg04420335	rs361265	11	103937098	A	G	0.3445	0.133384	0.0089259	1.72e-50	0.00803531	1.40947
cg04420335	rs11225982	11	103573380	A	G	0.1168	0.102453	0.0132662	1.14e-14	0.00216561	0.377634
cg04421915	rs6765880	3	9232109	C	T	0.189	0.295596	0.0106917	3.01e-168	0.0267862	4.78908
cg04425624	rs2844484	6	31536224	A	G	0.3876	-0.218555	0.0091873	4.37e-125	0.0226762	4.03721
cg04425624	rs115337003	6	31373957	T	C	0.0197	0.444043	0.0408061	1.41e-27	0.00761563	1.33529
cg04426653	rs6798759	3	126109551	C	T	0.2201	-0.274806	0.0104659	5.92e-152	0.0259264	4.63126
cg04427498	rs10488575	7	20835440	C	T	0.1638	-0.273341	0.0127261	2.46e-102	0.0204674	3.63575
cg04436383	rs4693788	4	87770462	A	G	0.0848	-0.257843	0.0155941	2.07e-61	0.0103194	1.81429
cg04441847	rs13024811	2	38980231	T	C	0.303	-0.337645	0.0096445	1.64e-268	0.0481533	8.80255
cg04461228	rs73135313	5	92912207	C	T	0.1091	-0.176567	0.0144973	4.01e-34	0.00606042	1.06094
cg04467618	rs9399080	6	134232194	G	A	0.3105	-0.065452	0.0107424	1.11e-09	0.00183431	0.319756
cg04478931	rs4693725	4	86547923	T	G	0.2953	0.128668	0.0094592	3.88e-42	0.00689031	1.20723
cg04478931	rs2869358	4	86381780	G	A	0.3537	0.0874878	0.0092183	2.3e-21	0.0034994	0.611035
cg04488521	rs10058386	5	178478364	C	T	0.3368	-0.177873	0.0090389	3.28e-86	0.0141341	2.49458
cg04494059	rs77845529	4	40781755	G	A	0.0262	-0.336446	0.0380903	1.02e-18	0.00577606	1.01087
cg04503319	rs55756754	16	89179363	T	C	0.0511	-0.313559	0.0210564	3.75e-50	0.00953476	1.67502
cg04507925	rs2270233	2	210799197	C	A	0.1896	0.129622	0.0114776	1.41e-29	0.00516329	0.903075
cg04512966	rs76057000	2	162851358	A	T	0.0139	0.846093	0.0529344	1.66e-57	0.0196246	3.48304
cg04512966	rs77770606	2	162861575	G	A	0.0939	-0.155967	0.0215373	4.43e-13	0.0041394	0.723249
cg04513006	rs116844179	16	68294000	T	C	0.04	0.370082	0.0223034	7.82e-62	0.0105186	1.84969
cg04514047	rs7712927	5	10585111	C	A	0.0616	-0.196171	0.0185131	3.1e-26	0.00444906	0.777596
cg04514249	rs72723148	4	144457210	T	G	0.2338	-0.178688	0.0106569	4.22e-63	0.0114395	2.01351
cg04517524	rs4905118	14	94396920	A	G	0.1732	-0.494144	0.0109677	0	0.0699335	13.0834
cg04517524	rs118142727	14	94432460	T	C	0.0162	-0.7312	0.0640092	3.2e-30	0.0170421	3.01674
cg04521004	rs73168795	3	158041612	C	G	0.3429	-0.094592	0.0091317	3.82e-25	0.00403216	0.704436
cg04528819	rs13232691	7	130410981	T	C	0.3437	-0.106608	0.0090566	5.49e-32	0.00512733	0.896754
cg04531704	rs73740408	6	27125893	A	C	0.0155	1.15613	0.0493407	2.03e-121	0.0407938	7.39999
cg04531704	rs36048693	6	27032711	G	T	0.2337	0.157001	0.010038	3.85e-55	0.00882863	1.54987
cg04536856	rs16907959	11	10563062	A	C	0.0232	0.336928	0.0368057	5.47e-20	0.00514516	0.899887
cg04536856	rs57796302	11	10435090	T	C	0.1158	0.142293	0.0133968	2.37e-26	0.00414626	0.724452
cg04542977	rs34377696	1	51811167	A	G	0.1273	0.636365	0.0129492	0	0.0899779	17.2041
cg04542977	rs116284287	1	52270975	G	A	0.0418	-0.520714	0.0232272	2.61e-111	0.0217201	3.8632
cg04546041	rs34172522	19	57863149	G	T	0.19	-0.251238	0.0115578	9.08e-105	0.0194285	3.44754
cg04549460	rs421695	8	109117403	C	T	0.4698	-0.08072	0.00865	1.04e-20	0.00324597	0.566639
cg04552811	rs9851265	3	149667426	A	C	0.3102	0.0681599	0.0092472	1.7e-13	0.00198817	0.34663
cg04554505	rs10791493	11	101380821	G	T	0.5096	0.18509	0.0085001	4.01e-105	0.0171229	3.03128
cg04564000	rs6438214	3	114330091	A	C	0.228	-0.061767	0.0102039	0	0.00134306	0.234007
cg04564030	rs10871587	18	63202883	T	C	0.0668	0.151822	0.0192056	0	0.00287376	0.501475
cg04573706	rs10917062	1	22232376	T	C	0.3162	-0.073954	0.0093911	3.41e-15	0.00236507	0.412498
cg04581938	rs2395044	6	31461979	T	C	0.4801	-0.184739	0.009023	3.65e-93	0.0170372	3.01586
cg04581938	rs118061248	6	31352818	G	A	0.0338	0.456354	0.0289687	6.51e-56	0.0136025	2.39947
cg04584103	rs118142727	14	94432460	T	C	0.0163	-1.01549	0.0635465	1.76e-57	0.0330697	5.95093
cg04584103	rs10129705	14	94398614	T	C	0.1767	0.0795477	0.0113158	2.07e-12	0.00184111	0.320944
cg04590184	rs4795554	17	28804996	T	C	0.479	0.0811873	0.0087079	1.13e-20	0.00328988	0.574328
cg04597894	rs72709703	4	180977931	C	T	0.0449	-0.284233	0.0214979	6.6e-40	0.00692906	1.21407
cg04598517	rs6860992	5	1455946	C	T	0.404	-0.296532	0.0087723	1.76e-250	0.0423449	7.6938
cg04609245	rs6831658	4	41642581	C	T	0.4219	0.179995	0.0087341	2.31e-94	0.0158039	2.79404
cg04609576	rs55663031	5	126809691	A	G	0.1939	0.0954489	0.0107701	7.83e-19	0.00284799	0.496966
cg04617606	rs73801885	5	167785254	A	G	0.0463	0.749846	0.0208341	1.14e-283	0.0496554	9.09148
cg04617948	rs10765164	10	129524636	T	C	0.1364	0.473538	0.0121689	0	0.0528282	9.7048
cg04619882	rs12239854	1	109727832	G	A	0.1476	-0.530771	0.0120114	0	0.0708882	13.2756
cg04621997	rs56036568	10	45351553	T	C	0.1275	0.138157	0.0132365	1.67e-25	0.0042467	0.742077
cg04632997	rs13041143	20	60946616	A	C	0.0363	0.359957	0.0246143	1.98e-48	0.00906522	1.59178
cg04645914	rs12151287	19	52381495	T	C	0.2095	0.12007	0.0106417	1.59e-29	0.00477514	0.834861
cg04653522	rs930024	11	87912728	T	C	0.4311	-0.263172	0.0083942	9.2e-216	0.0339722	6.11903
cg04653522	rs56375235	11	88015717	C	T	0.0883	-0.132139	0.0159856	1.38e-16	0.00281128	0.490542
cg04657325	rs17585851	4	185434615	T	C	0.2414	0.101938	0.0110212	2.26e-20	0.00380583	0.664744
cg04680738	rs112642397	19	55119896	C	T	0.0683	0.159139	0.0195132	0	0.00322313	0.562639
cg04697056	rs12651086	4	187503527	T	C	0.0372	-0.237585	0.031307	0	0.0040434	0.706408
cg04706995	rs72947573	2	160324457	C	A	0.3863	0.0619194	0.0098751	0	0.00181788	0.316887
cg04721116	rs2096180	6	143962843	C	A	0.155	0.138133	0.0118581	0	0.0049982	0.874055
cg04726013	rs4501944	10	126203813	A	G	0.0595	-0.69521	0.0179901	0	0.0540926	9.95035
cg04731544	rs141411653	19	48957638	T	C	0.0327	-0.441884	0.0326452	9.59e-42	0.0123525	2.17622
cg04738965	rs9841530	3	147153237	A	C	0.085	-0.163714	0.0157374	2.41e-25	0.00416909	0.728459
cg04739460	rs12709936	19	53596673	C	A	0.4389	0.240464	0.0089295	1e-159	0.0284798	5.10076
cg04739460	rs10415443	19	53464864	G	C	0.3493	-0.101904	0.0142631	9.03e-13	0.00472054	0.82527
cg04739460	rs57822302	19	53499505	A	C	0.0786	-0.167971	0.0190974	0	0.00408667	0.713998
cg04739647	rs11890810	2	177000391	G	A	0.3278	-0.132027	0.0093141	1.31e-45	0.0076818	1.34698
cg04741118	rs10745759	12	96753922	C	T	0.1394	-0.217603	0.012313	6.81e-70	0.0113612	1.99956
cg04742550	rs11150615	16	31369803	C	G	0.1644	-0.070715	0.0117524	1.78e-09	0.00137389	0.239387
cg04743650	rs2783693	1	101045040	C	T	0.4417	0.095228	0.0085505	0	0.00447254	0.781718
cg04758026	rs1118980	2	151839884	G	T	0.3485	0.338982	0.0086561	0	0.0521796	9.57908
cg04758026	rs11693857	2	152262048	G	T	0.4586	-0.305373	0.0085202	2.55e-281	0.0463067	8.44859
cg04765195	rs1029312	6	36210174	C	T	0.1617	0.33651	0.0113671	1.33e-192	0.0306998	5.51095
cg04765303	rs61909270	11	132810449	A	G	0.0291	-0.407144	0.0397741	1.36e-24	0.00936685	1.64524
cg04765848	rs7512539	1	53489448	A	G	0.1059	0.33912	0.0136158	6.35e-137	0.0217781	3.87374
cg04772644	rs12526336	6	33154049	A	G	0.118	-0.233017	0.0139058	5.06e-63	0.011302	1.98903
cg04772947	rs79564082	11	57361589	C	T	0.0928	0.585549	0.0146836	0	0.0577308	10.6606
cg04773529	rs6807158	3	188223657	T	C	0.036	0.682065	0.0286745	4.61e-125	0.0322895	5.80584
cg04775304	rs58383536	16	75267956	A	C	0.1541	-0.14863	0.0134002	1.38e-28	0.00575923	1.00791
cg04777091	rs79258309	4	6034285	T	C	0.0864	0.177703	0.0153579	5.8e-31	0.00498528	0.871784
cg04777348	rs113823550	1	92990938	C	T	0.1467	-0.195563	0.0119822	6.98e-60	0.00957492	1.68214
cg04781580	rs2320070	14	22380540	C	T	0.2606	-0.523162	0.0106498	0	0.105477	20.517
cg04797496	rs3761762	5	141338827	A	G	0.1111	0.222216	0.016606	0	0.00975325	1.71378
cg04806979	rs6961334	7	5062266	T	C	0.2771	-0.205697	0.00985	7.66e-97	0.0169512	3.00037
cg04806979	rs7787234	7	4978140	A	C	0.2734	0.074206	0.0097483	0	0.00218777	0.381507
cg04810745	rs2119094	2	189016215	T	C	0.0502	-0.2074	0.0200008	0	0.00410188	0.716668
cg04820362	rs1316787	12	122489101	A	C	0.4551	-0.107569	0.0087392	0	0.00573889	1.00433
cg04834502	rs12448845	16	48767977	T	A	0.2113	0.253696	0.0105036	0	0.021452	3.81448
cg04837025	rs1885019	1	236203911	A	G	0.4085	-0.139108	0.0085576	0	0.00935149	1.64252
cg04861929	rs10890995	11	109327622	A	G	0.3057	-0.202559	0.0094354	3.1e-102	0.0174171	3.08429
cg04864807	rs4848094	2	121400276	C	T	0.2668	-0.254637	0.0100234	2.26e-142	0.0253677	4.52887
cg04875128	rs12101830	15	31744009	C	T	0.2318	-0.141093	0.0103385	0	0.00708971	1.24242
cg04877959	rs12933492	16	84418492	C	A	0.3096	-0.049267	0.0094415	0	0.00103763	0.180736
cg04900872	rs45621133	2	31608340	C	T	0.013	-0.749319	0.0783946	0	0.0144087	2.54376
cg04900872	rs11894988	2	31745905	A	G	0.2605	0.0670321	0.0112272	2.37e-09	0.00173118	0.301747
cg04908668	rs9276817	6	32828156	T	C	0.3567	-0.115425	0.0095283	0	0.0061143	1.07043
cg04912778	rs11002128	10	79097148	A	G	0.1595	-0.07447	0.0118829	0	0.00148693	0.259111
cg04917181	rs75385126	8	98093051	A	G	0.0232	0.172037	0.0336442	0	0.00134143	0.233722
cg04923174	rs114926747	1	158480508	T	C	0.0187	-0.264422	0.0418265	2.58e-10	0.00256607	0.447645
cg04929543	rs1368903	2	179193203	C	T	0.0441	-0.209175	0.0237874	0	0.00368893	0.644251
cg04943065	rs60253058	16	58870038	T	C	0.1277	-0.090295	0.013302	1.14e-11	0.00181641	0.316631
cg04945753	rs3769434	2	201321243	C	T	0.5065	0.144928	0.0084159	1.86e-66	0.0105003	1.84644
cg04951476	rs140027300	6	3848012	T	C	0.0173	0.671681	0.0449398	1.65e-50	0.0153399	2.71073
cg04956701	rs1557485	11	131875984	A	G	0.122	-0.138468	0.0140248	0	0.00410755	0.717662
cg04957307	rs10859185	12	92118283	A	G	0.3627	0.0547015	0.0092106	0	0.00138331	0.24103
cg04957663	rs55761047	6	28918380	G	A	0.0764	-0.289731	0.0204123	0	0.0118467	2.08604
cg04966159	rs11538811	14	105171022	A	C	0.0781	-0.200017	0.0176425	0	0.00576101	1.00822
cg04971534	rs72852218	17	27328595	T	C	0.1762	0.0999264	0.0125428	1.63e-15	0.0028988	0.505857
cg04972770	rs78470881	10	53622246	G	A	0.0841	-0.110276	0.0163165	0	0.00187342	0.326588
cg04976324	rs340872	1	214160548	A	T	0.4493	-0.106503	0.0092687	0	0.00561313	0.982198
cg04979811	rs35538655	12	1695736	A	G	0.0257	0.520015	0.0507223	0	0.0135421	2.38868
cg04981088	rs7404466	16	15129092	C	T	0.1548	0.20998	0.0124524	0	0.0115376	2.03098
cg04986899	rs10852389	16	17541031	G	A	0.3106	0.123487	0.0094847	9.47e-39	0.0065305	1.14378
cg04988367	rs12186872	5	10915565	T	C	0.2454	-0.106002	0.0102231	3.44e-25	0.0041615	0.727126
cg04991805	rs499415	10	99773047	T	C	0.3331	0.097981	0.0092209	2.26e-26	0.0042653	0.74534
cg05020685	rs7663370	4	40808779	A	C	0.4408	-0.06801	0.0093538	0	0.00228026	0.397672
cg05020759	rs10112740	8	16403860	A	T	0.4887	0.228183	0.0091962	0	0.0260205	4.64853
cg05020759	rs12680537	8	16017120	C	T	0.0551	0.2296	0.0199669	0	0.00548924	0.9604
cg05022368	rs10095030	8	38813845	A	G	0.2949	0.0922662	0.0107527	0	0.00354031	0.618202
cg05022368	rs10958814	8	38905215	A	C	0.2344	0.0970644	0.0100824	0	0.0033815	0.590377
cg05036615	rs114716826	7	77425345	T	C	0.0543	0.215447	0.0192291	3.89e-29	0.00476719	0.833465
cg05036656	rs74394705	4	41851808	C	G	0.0472	0.33617	0.0211638	8.15e-57	0.0101647	1.78681
cg05046589	rs10826490	10	28963265	C	G	0.1242	-0.218922	0.01325	2.53e-61	0.0104264	1.83331
cg05046589	rs1556708	10	29259886	T	C	0.1172	-0.201979	0.0133921	2.13e-51	0.00844175	1.48137
cg05048976	rs11720739	3	55555385	G	C	0.3634	-0.113223	0.0091164	2.04e-35	0.00593131	1.03821
cg05052463	rs13107968	4	153037671	T	C	0.3801	-0.1213	0.0087706	1.67e-43	0.0069338	1.2149
cg05055766	rs9435732	1	17308158	T	C	0.2597	0.149277	0.0099304	4.51e-51	0.00856829	1.50377
cg05062333	rs519332	6	133571272	A	G	0.2548	0.16146	0.0097393	1e-61	0.00989989	1.73981
cg05070265	rs1900095	3	55774210	A	G	0.1544	-0.24127	0.0116528	3.13e-95	0.0152002	2.68565
cg05078075	rs117584404	13	76250154	C	T	0.063	-0.15727	0.0238118	3.98e-11	0.00292013	0.50959
cg05081953	rs155597	2	158310166	T	C	0.2339	0.153767	0.0103843	1.31e-49	0.00847369	1.48702
cg05084525	rs16904061	8	130395585	C	A	0.1831	-0.411103	0.0113499	2.86e-287	0.0505578	9.26551
cg05101437	rs3731373	7	92247539	G	A	0.0568	0.240985	0.0185252	1.1e-38	0.00622244	1.08948
cg05117638	rs9387165	6	113995259	C	T	0.4123	-0.12297	0.0088545	7.51e-44	0.0073282	1.28452
cg05121480	rs73059136	3	187370026	A	G	0.0928	-0.338319	0.0166544	9.66e-92	0.0192723	3.41928
cg05132150	rs76067940	4	108052995	T	C	0.0393	-0.892787	0.0274755	1.3e-231	0.0601875	11.1433
cg05132150	rs62311615	4	108568027	G	A	0.0237	-0.336771	0.0379768	7.46e-19	0.00524845	0.918049
cg05156137	rs56655934	21	35909208	T	G	0.0457	-0.423913	0.0203165	0	0.0156742	2.77073
cg05156137	rs75609967	21	36031321	A	G	0.0975	-0.25095	0.0156658	9.42e-58	0.011083	1.95005
cg05157791	rs78931443	12	113536863	T	C	0.0528	0.277762	0.0401358	0	0.00771707	1.35321
cg05158197	rs11557043	4	168155178	G	A	0.1045	0.0876588	0.014086	4.87e-10	0.00143815	0.250598
cg05167251	rs11890810	2	177000391	G	A	0.3278	-0.120283	0.0093215	4.28e-38	0.00637597	1.11654
cg05168229	rs60651148	13	45342624	G	C	0.0652	0.391897	0.0181268	1.17e-103	0.0187215	3.31969
cg05170183	rs112807055	7	55535249	G	A	0.0168	0.812794	0.0363851	1.56e-110	0.0218244	3.88217
cg05170183	rs7784224	7	55601850	A	G	0.2001	-0.065037	0.0108698	2.19e-09	0.00135405	0.235924
cg05171584	rs2077647	6	152129077	C	T	0.4738	-0.151564	0.0087347	1.91e-67	0.0114543	2.01614
cg05171584	rs150528548	6	151943295	T	C	0.0259	0.169565	0.0293318	7.43e-09	0.0014508	0.252806
cg05173159	rs6538606	12	95535911	C	T	0.1731	0.140774	0.0120014	8.97e-32	0.00567314	0.992759
cg05174766	rs188255	11	85190334	C	A	0.117	-0.089818	0.0138064	7.74e-11	0.00166688	0.290521
cg05181041	rs10794042	10	127641756	C	T	0.4383	0.125336	0.008515	4.83e-49	0.00773498	1.35638
cg05181212	rs116512899	4	87230706	T	C	0.0213	0.458568	0.0322178	5.69e-46	0.0087673	1.539
cg05191655	rs626893	4	38114374	T	C	0.3292	-0.132629	0.0091057	0	0.00776891	1.36237
cg05196969	rs2469204	15	77256130	G	T	0.3764	0.17952	0.0089735	4.93e-89	0.0151291	2.67289
cg05196969	rs2955756	15	76402474	A	G	0.3091	0.0507328	0.0097016	0	0.00109931	0.191491
cg05201970	rs4532370	5	45506818	C	T	0.2396	-0.052992	0.010342	0	0.00102324	0.178227
cg05204798	rs10835659	11	30374771	C	T	0.2856	0.105205	0.0094904	0	0.00451647	0.789431
cg05205299	rs56087281	9	109781973	A	G	0.1091	-0.146499	0.0138303	0	0.00417208	0.728984
cg05207048	rs17069814	5	167515503	A	G	0.0969	-0.202776	0.0146257	0	0.00719652	1.26127
cg05215420	rs34642866	12	31549981	C	T	0.1884	0.0594927	0.0110909	0	0.00108238	0.188538
cg05217312	rs7911785	10	24419413	T	C	0.3444	-0.072064	0.0091198	2.75e-15	0.00234514	0.409014
cg05218696	rs9324028	14	101379473	T	C	0.45	-0.19626	0.0092375	0	0.0190664	3.38204
cg05248542	rs9996165	4	110226858	C	G	0.19	-0.176102	0.0108357	0	0.00954547	1.67692
cg05248542	rs7665992	4	110819283	A	C	0.2056	0.0859982	0.0116603	0	0.00241586	0.421377
cg05249074	rs198550	17	48652875	A	G	0.4712	0.0877928	0.0091249	6.51e-22	0.003841	0.670911
cg05265257	rs9535554	13	51582062	C	T	0.0768	-0.24039	0.016272	0	0.00819445	1.43761
cg05266321	rs2213290	3	46406367	T	C	0.3989	0.0735556	0.0105151	2.65e-12	0.00259461	0.452637
cg05279513	rs10500709	11	9862409	A	C	0.2634	0.155379	0.0105909	9.89e-49	0.00936832	1.6455
cg05283716	rs190111092	6	51108551	A	G	0.0163	-0.577959	0.0374873	1.25e-53	0.0107121	1.88409
cg05289983	rs12705869	7	113076172	G	C	0.3709	-0.102866	0.0087258	4.46e-32	0.00493799	0.863474
cg05292404	rs112667290	10	73138068	T	C	0.0167	-1.72934	0.0400026	0	0.0982179	18.9513
cg05292954	rs12104210	19	57084679	G	A	0.2693	0.258636	0.0094872	1.21e-163	0.026326	4.70458
cg05293299	rs7373092	3	29373465	C	G	0.4178	-0.126843	0.0087622	1.72e-47	0.00782715	1.37267
cg05301866	rs78079373	2	161519839	T	G	0.2766	0.0673306	0.0102257	0	0.0018142	0.316245
cg05307752	rs10469562	2	144463315	A	G	0.2881	-0.25914	0.0095846	5.4e-161	0.0275462	4.9288
cg05311383	rs10885553	10	116095964	T	G	0.1834	0.131466	0.0127436	0	0.00517688	0.905465
cg05311383	rs7922287	10	115850305	A	T	0.3741	0.0571238	0.0090877	3.26e-10	0.00152812	0.266299
cg05316627	rs4707368	6	88101529	C	T	0.2378	-0.142137	0.0098943	8.5e-47	0.00732361	1.28371
cg05316627	rs185848956	6	87812642	T	C	0.0589	0.243	0.0190106	0	0.00654627	1.14656
cg05333146	rs7185839	16	67052047	G	T	0.0773	-0.097483	0.0167666	0	0.00135559	0.236193
cg05335388	rs742635	11	34369054	T	G	0.0812	-0.131105	0.0170542	0	0.00256475	0.447415
cg05338976	rs113615161	7	114519339	T	C	0.13	-0.185509	0.0131399	2.94e-45	0.00778435	1.3651
cg05344430	rs4771157	13	28286748	T	C	0.4932	0.0448353	0.008825	0	0.00100492	0.175031
cg05347794	rs12879028	14	89804917	T	C	0.2338	-0.098171	0.0108144	0	0.00345289	0.602885
cg05347794	rs75315720	14	89780192	C	T	0.0525	-0.109791	0.020246	0	0.00119923	0.208916
cg05355381	rs2675615	10	63529617	C	A	0.4159	0.131313	0.0088796	1.75e-49	0.00837766	1.47003
cg05358170	rs1610741	6	29711524	G	A	0.4023	-0.204297	0.0099912	6.29e-93	0.0200718	3.56404
cg05372679	rs1344312	15	48069933	G	A	0.3812	0.0944672	0.008736	2.97e-27	0.00421013	0.735659
cg05376869	rs4792745	17	16346932	T	G	0.3696	-0.27889	0.0086096	3.45e-230	0.0362447	6.54375
cg05376937	rs6695864	1	224820292	T	G	0.2453	0.332413	0.0097734	1.48e-253	0.0409126	7.42246
cg05378938	rs10913821	1	179549586	A	G	0.2778	-0.387556	0.0093458	0	0.0602683	11.1592
cg05378938	rs6695329	1	179767569	C	T	0.3699	0.0932796	0.0089121	1.23e-25	0.00405599	0.708617
cg05380885	rs779152	1	183322317	A	G	0.5167	0.151168	0.0084529	1.58e-71	0.0114132	2.00882
cg05385513	rs2903838	2	56150402	G	A	0.2463	-0.216722	0.0100568	5.32e-103	0.0174381	3.08808
cg05402131	rs6695969	1	47927545	G	A	0.0554	0.323549	0.0187478	9.76e-67	0.0109564	1.92753
cg05405275	rs1985881	7	150480007	T	C	0.374	0.129474	0.0089419	1.63e-47	0.00784951	1.37662
cg05405550	rs11228141	11	67900686	G	A	0.4362	0.0604573	0.0097749	6.21e-10	0.00179779	0.313378
cg05409693	rs10506806	12	79454982	T	C	0.3048	-0.328668	0.009408	2.21e-267	0.0457793	8.34776
cg05409693	rs1717387	12	78870499	C	A	0.155	-0.293296	0.0123034	1.33e-125	0.0225336	4.01123
cg05412028	rs4148436	13	95899607	G	A	0.3837	0.238409	0.008665	1.19e-166	0.0268818	4.80665
cg05412028	rs1570904	13	96150044	T	C	0.4858	0.201269	0.0083867	2.87e-127	0.0202382	3.5942
cg05412028	rs4771911	13	95930072	C	T	0.1114	0.166228	0.013653	4.22e-34	0.00547052	0.957107
cg05412990	rs76373115	2	20163110	T	C	0.074	0.480509	0.017025	2.99e-175	0.0316428	5.68576
cg05417035	rs1870822	2	18099919	G	A	0.0688	0.210422	0.0169529	2.25e-35	0.00567341	0.992807
cg05417035	rs34840892	2	18262949	C	T	0.1094	0.116794	0.0139223	4.9e-17	0.00265811	0.463743
cg05419581	rs11758810	6	155418671	T	C	0.3716	-0.359396	0.0090921	0	0.0603238	11.1702
cg05419581	rs3792961	6	155484008	C	T	0.1356	0.41491	0.012637	2e-236	0.0403564	7.31731
cg05438378	rs12903831	15	67374349	G	A	0.4559	-0.343231	0.0088486	0	0.0584455	10.8008
cg05446322	rs117397794	13	35730381	C	T	0.0671	0.260783	0.017194	0	0.00851422	1.4942
cg05449607	rs9386931	6	110965492	T	C	0.1782	0.753197	0.0110823	0	0.166158	34.6726
cg05449607	rs71562269	6	111343428	G	C	0.0571	0.826423	0.0284536	1.8e-185	0.0735421	13.8121
cg05449607	rs62421697	6	110786062	C	T	0.0628	0.200703	0.0176605	0	0.00474164	0.828976
cg05450805	rs76797577	10	31462760	C	T	0.0607	0.20021	0.0182504	0	0.00457082	0.798975
cg05452406	rs9357002	6	10850312	C	T	0.3726	0.160551	0.0089476	0	0.0120515	2.12254
cg05455409	rs2005884	2	202764575	A	G	0.4284	0.121586	0.0094418	6.03e-38	0.00724005	1.26896
cg05455409	rs7340229	2	203607323	C	A	0.4371	-0.069673	0.0099057	0	0.00238875	0.416638
cg05460226	rs12945251	17	8802475	C	G	0.2238	0.298684	0.0110119	5.17e-162	0.0309946	5.56557
cg05462446	rs7193624	16	77574020	C	T	0.1461	-0.474275	0.0117979	0	0.0561239	10.3462
cg05471495	rs74780003	2	101344715	T	C	0.0577	0.409487	0.0188152	0	0.0182338	3.2316
cg05471495	rs6542995	2	101454902	A	G	0.3412	0.179515	0.0094235	6.62e-81	0.0144875	2.55788
cg05471495	rs2309651	2	100387559	C	T	0.1049	-0.12757	0.0147184	0	0.00305615	0.5334
cg05487001	rs9522147	13	111821756	G	A	0.2137	0.15201	0.0106624	0	0.00776546	1.36176
cg05487001	rs9515348	13	111660998	G	T	0.1638	0.120652	0.0117853	0	0.0039877	0.696638
cg05489054	rs74934480	10	131241319	T	C	0.0418	-0.221693	0.0243541	0	0.00393701	0.687747
cg05491001	rs78705887	4	61981142	C	A	0.0314	-0.289019	0.0421735	0	0.00508109	0.888625
cg05500015	rs147942232	11	89892893	T	C	0.0458	0.423711	0.0224524	1.96e-79	0.0156919	2.77392
cg05500015	rs148857308	11	89549483	G	A	0.0594	0.286945	0.032371	0	0.00920064	1.61578
cg05501996	rs142393999	5	50704823	T	C	0.0171	0.39047	0.0364578	0	0.00512519	0.896377
cg05501996	rs12153559	5	51304719	C	T	0.2417	0.0959884	0.0099821	6.84e-22	0.00337742	0.589663
cg05501996	rs6897477	5	49899097	T	C	0.1997	-0.081806	0.0119994	0	0.0021391	0.373001
cg05502701	rs9814536	3	73669348	A	C	0.0468	0.271191	0.0205731	0	0.00656162	1.14926
cg05508084	rs73068037	19	57014646	A	G	0.1953	-0.098851	0.0111266	0	0.00307134	0.53606
cg05509179	rs35570496	3	65027871	A	T	0.3042	0.112784	0.009598	0	0.00538481	0.942029
cg05509179	rs116643532	3	64698386	A	G	0.0243	0.267357	0.0286887	0	0.0033895	0.591779
cg05512157	rs7964522	12	50506816	T	G	0.3456	0.0854491	0.0118765	0	0.00330265	0.576565
cg05516295	rs1559050	5	134470030	A	G	0.2814	-0.088714	0.0094291	0	0.00318292	0.555596
cg05516537	rs72666959	13	114100565	T	C	0.1595	-0.0679	0.0131416	0	0.00123614	0.215355
cg05521659	rs4506487	1	201081698	C	T	0.2629	-0.085758	0.0098466	0	0.00285034	0.497376
cg05529343	rs79116944	3	22312467	C	G	0.1651	-0.516916	0.0132983	0	0.0736634	13.8367
cg05529343	rs6550700	3	22623784	T	C	0.145	-0.243663	0.0124613	3.85e-85	0.0147212	2.59976
cg05533124	rs162009	18	24444214	A	G	0.3169	0.0962667	0.0102434	5.57e-21	0.00401226	0.700945
cg05554906	rs2978902	8	6690173	G	C	0.464	0.063515	0.0086791	2.52e-13	0.00200662	0.349854
cg05563515	rs12662310	6	29738013	T	C	0.0353	1.17641	0.0270993	0	0.0942566	18.1074
cg05563515	rs73407482	6	29320439	C	G	0.0208	1.0795	0.053741	0	0.0474687	8.67116
cg05563515	rs9261050	6	29967301	G	C	0.0549	0.600049	0.027296	4.19e-107	0.037364	6.75368
cg05575054	rs75971578	10	115763271	A	G	0.0317	0.293047	0.0278383	0	0.00527199	0.922188
cg05575614	rs4580908	6	106430207	A	G	0.2058	0.547939	0.0118569	0	0.0981454	18.9358
cg05575614	rs6940847	6	106333140	T	G	0.4056	-0.357311	0.0091278	0	0.0615601	11.4141
cg05585475	rs4150196	5	139726641	T	C	0.4722	-0.09205	0.0091117	0	0.0042235	0.738007
cg05590451	rs11074456	16	20447867	A	G	0.2845	-0.077722	0.0112885	0	0.00245929	0.428972
cg05590451	rs2283517	16	21220404	T	C	0.1015	-0.084597	0.0163805	0	0.00130534	0.227426
cg05590818	rs7563812	2	171570488	C	G	0.3577	-0.165763	0.0096103	0	0.0126259	2.225
cg05590818	rs143959789	2	172659272	T	C	0.0356	0.159635	0.0267206	2.31e-09	0.00174982	0.305003
cg05596552	rs484182	11	64792544	C	T	0.3677	-0.083115	0.0092043	0	0.00321222	0.560728
cg05620710	rs4912718	5	140018378	C	T	0.4693	-0.084243	0.0089702	5.92e-21	0.00353506	0.617283
cg05623614	rs11873265	18	5113723	G	A	0.2149	0.119982	0.0124092	0	0.00485763	0.849353
cg05626927	rs35824020	4	14271701	A	G	0.1765	-0.15327	0.0116891	2.8e-39	0.00682893	1.1964
cg05637536	rs4845619	1	154405058	T	G	0.4382	-0.185171	0.0086373	5.85e-102	0.0168822	2.98795
cg05637536	rs72696301	1	154355501	C	G	0.1034	0.116036	0.0141311	0	0.00249652	0.435482
cg05646686	rs1315110	14	33436199	G	A	0.3286	0.0973043	0.0101343	7.88e-22	0.00417775	0.729979
cg05658173	rs1980577	20	43382112	G	A	0.5001	-0.196389	0.0083698	9.52e-122	0.0192843	3.42145
cg05659486	rs4574642	6	53604794	A	G	0.4339	0.163414	0.0085167	4.7e-82	0.0131187	2.313
cg05666820	rs6977447	7	72886144	A	G	0.0728	-0.329188	0.017651	1.27e-77	0.0146293	2.58329
cg05667197	rs138756069	7	142206224	T	C	0.0131	-0.499816	0.0784179	1.85e-10	0.00645944	1.13125
cg05670953	rs1800734	3	37034946	A	G	0.2195	-0.409448	0.0102629	0	0.0574427	10.6042
cg05671968	rs56372219	5	157708305	T	C	0.0736	-0.192411	0.0167206	1.21e-30	0.00504854	0.882904
cg05673079	rs1329480	10	110145038	G	A	0.5013	-0.269489	0.0083899	2.26e-226	0.0363119	6.55635
cg05674829	rs2080216	2	59172847	T	C	0.4806	0.0774511	0.0087325	7.36e-19	0.00299482	0.522664
cg05681757	rs1032725	12	32641200	G	A	0.3186	-0.094618	0.0096958	1.69e-22	0.0038871	0.678994
cg05684528	rs2928171	5	76474507	A	G	0.0944	-0.154843	0.0166945	1.78e-20	0.00409941	0.716234
cg05689413	rs143695492	6	41765797	G	A	0.0182	-0.21573	0.0370106	0	0.0016632	0.28988
cg05691054	rs13146564	4	77376636	C	A	0.2568	-0.098127	0.0098492	0	0.00367543	0.641883
cg05691152	rs5995466	22	37979852	A	G	0.2123	-0.272798	0.0105036	0	0.0248899	4.44139
cg05691152	rs148254406	22	38477589	T	G	0.0391	-0.41243	0.0239221	0	0.0127816	2.25279
cg05696969	rs4913052	5	145318654	T	A	0.1046	0.918101	0.0138526	0	0.157892	32.6243
cg05696969	rs2962540	5	145450586	A	G	0.3586	-0.165481	0.009554	3.29e-67	0.012597	2.21983
cg05697274	rs12075378	1	230315908	A	G	0.0599	-0.525467	0.0185934	0	0.0310972	5.58458
cg05697274	rs76048791	1	230333187	C	G	0.1142	0.36455	0.0149678	0	0.0268872	4.80763
cg05697274	rs10864687	1	230237142	T	C	0.4052	-0.060753	0.0087216	0	0.00177912	0.310119
cg05700079	rs116052463	3	146694344	T	C	0.0246	0.222699	0.0380627	0	0.00238004	0.415115
cg05709468	rs56237364	18	21797279	C	T	0.4323	0.0747406	0.0097896	0	0.00274187	0.478398
cg05721093	rs144747305	11	94096931	G	A	0.0149	-0.285957	0.0466798	9.02e-10	0.00240048	0.418689
cg05731808	rs12475433	2	173293419	T	G	0.2063	0.150654	0.0111904	2.59e-41	0.00743271	1.30298
cg05732750	rs2244572	7	6668027	G	A	0.3317	0.555398	0.0087323	0	0.136759	27.5659
cg05732750	rs6964276	7	6757486	G	A	0.3153	-0.158054	0.0102628	1.62e-53	0.0107861	1.89725
cg05738152	rs34931255	2	253291	G	A	0.1871	0.131883	0.0113013	1.82e-31	0.00529073	0.925484
cg05756685	rs4846123	1	12635605	A	C	0.1068	-0.144852	0.0157761	4.24e-20	0.00400312	0.699343
cg05761882	rs61825170	1	223801858	C	T	0.3907	-0.125001	0.0125773	0	0.00743929	1.30414
cg05761882	rs9804135	1	223832277	A	G	0.4153	0.111391	0.0087592	4.75e-37	0.00602599	1.05488
cg05768427	rs78355804	3	127634378	T	C	0.0467	0.691309	0.0206498	0	0.0425521	7.73313
cg05768427	rs60782425	3	127688073	T	G	0.1311	0.175261	0.0126998	2.54e-43	0.006998	1.22623
cg05783585	rs7542768	1	201125326	C	T	0.3878	0.173095	0.008873	9.37e-85	0.0142266	2.51115
cg05797224	rs2818164	1	94237195	T	G	0.3356	0.251985	0.0088344	6.08e-179	0.0283158	5.07053
cg05798720	rs3886639	18	24233830	C	T	0.4524	0.203968	0.0084762	6e-128	0.020613	3.66216
cg05809481	rs61813557	1	156704613	A	G	0.3523	0.172546	0.0090677	9.89e-81	0.013587	2.39671
cg05817833	rs9384849	6	113220799	C	A	0.1752	-0.170625	0.0114439	2.85e-50	0.00841391	1.47644
cg05819223	rs115455468	1	64417902	G	A	0.0146	1.16533	0.0531155	1.09e-106	0.0390742	7.07538
cg05824050	rs10816445	9	109596749	A	G	0.3648	0.0972437	0.008872	5.9e-28	0.00438246	0.765905
cg05825559	rs72850239	10	133252487	A	G	0.2078	0.205641	0.0110127	8.2e-78	0.0139228	2.45678
cg05845217	rs10063373	5	4140796	A	C	0.3189	0.158756	0.0107997	6.44e-49	0.0109485	1.92613
cg05846476	rs239495	6	80700886	A	G	0.4787	0.14004	0.0091495	7e-53	0.00978775	1.7199
cg05846476	rs4706808	6	80594798	C	T	0.3917	0.135956	0.0087198	0	0.00880841	1.54628
cg05855618	rs7790318	7	83234183	A	G	0.3646	-0.086575	0.0090368	0	0.00347279	0.606372
cg05862007	rs4318432	2	48944570	A	G	0.2661	0.276647	0.0096527	1.2e-180	0.0298925	5.36157
cg05862007	rs4319975	2	48959603	A	G	0.2511	0.149889	0.009832	1.78e-52	0.00844963	1.48276
cg05877768	rs1328754	10	34425037	G	A	0.3955	0.068281	0.0087769	7.28e-15	0.00222932	0.388768
cg05878887	rs10936005	3	99674093	G	A	0.3351	-0.078011	0.0091934	2.15e-17	0.00271189	0.473152
cg05893029	rs1178636	8	88768829	T	G	0.4328	0.316858	0.0088504	1.05e-280	0.0492926	9.02162
cg05893029	rs62525943	8	89123819	T	C	0.1896	-0.147748	0.0117329	2.32e-36	0.00670828	1.17512
cg05894910	rs58916116	2	68462678	T	C	0.4125	0.122044	0.0086833	7.18e-45	0.00721932	1.2653
cg05898953	rs12573499	10	74840865	C	A	0.0649	0.491116	0.0190075	3.32e-147	0.0292753	5.24752
cg05899984	rs10773093	12	125046036	C	T	0.4271	0.117111	0.0089819	7.39e-39	0.00671166	1.17572
cg05901634	rs191606325	16	4741768	C	T	0.0303	-0.698747	0.0275381	4.91e-142	0.0286913	5.13975
cg05907577	rs11002041	10	78896423	A	G	0.503	0.0548542	0.0087286	3.29e-10	0.00150444	0.262167
cg05910407	rs6993453	8	93584392	C	T	0.1467	0.113811	0.0127078	3.37e-19	0.00324286	0.566094
cg05917419	rs116681607	5	124013212	G	C	0.0244	-1.05475	0.0405571	4.18e-149	0.0529651	9.73135
cg05919456	rs9378380	6	3718802	C	A	0.4569	-0.216362	0.0089145	3.97e-130	0.0232323	4.13858
cg05919456	rs7769135	6	3628102	A	C	0.3868	-0.116658	0.0094215	3.27e-35	0.00645576	1.1306
cg05919685	rs6427488	1	159602870	T	C	0.4318	-0.065058	0.0096637	1.67e-11	0.0020769	0.362132
cg05924652	rs13215087	6	39018084	A	G	0.2569	-0.130708	0.0105926	5.54e-35	0.00652297	1.14245
cg05926722	rs8007487	14	26669330	G	A	0.2264	0.182325	0.0104616	5.06e-68	0.0116443	2.04998
cg05941376	rs1004940	5	167836641	G	T	0.468	0.582572	0.008034	0	0.169	35.3863
cg05941376	rs4867976	5	168258297	G	A	0.4429	0.119429	0.0087638	2.75e-42	0.00703858	1.23339
cg05951860	rs34434439	7	117508622	G	A	0.018	-0.251362	0.0383381	5.51e-11	0.00223364	0.389523
cg05961294	rs75466245	2	44973335	C	T	0.1213	-0.223019	0.0132858	0	0.0106027	1.86463
cg05964640	rs1035571	16	84393291	A	G	0.0991	-0.38711	0.0181653	9.09e-101	0.0267577	4.78385
cg05970811	rs75986290	12	64274616	G	T	0.0592	0.499105	0.0187273	1.73e-156	0.0277481	4.96596
cg05970811	rs183879030	12	63987310	A	G	0.0502	0.32776	0.0206382	0	0.0102442	1.80094
cg05983315	rs260418	19	58720918	A	G	0.2798	-0.110723	0.0097213	0	0.00494091	0.863986
cg05983315	rs4801245	19	58515078	A	G	0.471	0.0938887	0.0088401	0	0.00439272	0.767705
cg05991454	rs112212828	4	147511716	G	A	0.0162	-0.505264	0.0452211	5.52e-29	0.00813745	1.42753
cg05991454	rs11736109	4	147197045	T	G	0.0527	-0.18937	0.0199637	0	0.00358056	0.625256
cg05993643	rs6549077	3	86196341	T	C	0.1719	-0.1942	0.0120287	0	0.0107371	1.88853
cg05993643	rs1030720	3	85459212	T	C	0.1299	-0.094132	0.0135285	0	0.00200301	0.349223
cg05994320	rs1868757	7	113751991	A	G	0.3992	-0.092606	0.0089176	2.91e-25	0.00411366	0.718734
cg05995576	rs663339	15	35053587	A	G	0.3924	0.126654	0.0088348	0	0.00764919	1.34122
cg05999364	rs2593609	8	3210049	T	C	0.5171	0.151457	0.0086671	0	0.0114562	2.01648
cg06003296	rs2583998	12	71009809	T	C	0.0995	0.238174	0.0145799	5.49e-60	0.0101655	1.78695
cg06003958	rs3734869	6	31143639	A	G	0.1767	0.162519	0.0129635	0	0.00768478	1.34751
cg06003958	rs2844754	6	30246212	A	C	0.0579	0.181916	0.0250806	0	0.00361035	0.630477
cg06007645	rs2164035	1	55090120	C	T	0.4333	0.227898	0.0097921	0	0.0255067	4.55433
cg06007645	rs300277	1	55035395	A	G	0.4657	-0.077753	0.009527	0	0.00300854	0.525066
cg06022607	rs8021	12	133417285	C	T	0.2896	0.169055	0.0109926	0	0.0117595	2.0705
cg06022607	rs7973865	12	133167503	G	C	0.1752	-0.161266	0.0177093	0	0.0075162	1.31772
cg06033321	rs11161635	1	86008940	C	T	0.2463	-0.127567	0.0113153	1.77e-29	0.00604185	1.05767
cg06039074	rs3114863	16	89438667	G	C	0.3652	0.138826	0.0095831	0	0.00893599	1.56888
cg06039074	rs729202	16	89240938	A	G	0.062	-0.116279	0.0209239	0	0.00157263	0.274069
cg06059483	rs1565096	10	45924023	G	A	0.2411	-0.115547	0.0101562	5.44e-30	0.00488573	0.85429
cg06067593	rs35534245	4	176946290	T	C	0.1347	0.258979	0.0133015	1.98e-84	0.0156349	2.76368
cg06087564	rs7372417	3	30298566	G	A	0.1014	-0.127257	0.0141459	2.34e-19	0.00295119	0.515028
cg06095802	rs78843071	11	102842382	G	A	0.1165	-0.172866	0.0145352	1.29e-32	0.00615151	1.07699
cg06103377	rs6416433	15	39619621	A	G	0.4633	-0.105837	0.008941	2.51e-32	0.00557056	0.974707
cg06119711	rs7843014	8	141790481	C	A	0.4615	0.081543	0.0086694	0	0.00330492	0.576963
cg06128123	rs7775506	6	21729962	C	T	0.3733	-0.14181	0.0087833	1.22e-58	0.00940939	1.65279
cg06128123	rs10806940	6	21865130	T	G	0.1387	-0.114706	0.012678	1.46e-19	0.00314364	0.548719
cg06136199	rs77547518	11	9143785	T	C	0.0156	0.563638	0.0794094	0	0.00975722	1.71448
cg06139908	rs6944870	7	54163222	A	T	0.2247	-0.066964	0.0103478	0	0.00156238	0.272279
cg06148118	rs11032429	11	33881947	A	G	0.1644	0.0816949	0.0117209	0	0.00183367	0.319644
cg06149302	rs6590735	11	134022087	G	T	0.4498	0.100151	0.0090871	0	0.00496453	0.868138
cg06151145	rs17472141	4	48497594	T	C	0.0237	-0.405342	0.0354474	2.8e-30	0.00760335	1.33312
cg06151243	rs8072032	17	4955206	G	T	0.0793	-0.15668	0.0167774	9.75e-21	0.00358466	0.625975
cg06151243	rs112809920	17	5196610	T	C	0.1264	-0.124003	0.0136896	0	0.00339589	0.592899
cg06155229	rs74708264	7	102435448	A	G	0.1476	-0.544429	0.0141293	0	0.0745834	14.0234
cg06155229	rs811680	7	102004730	T	C	0.2496	-0.119804	0.0119039	0	0.00537663	0.940591
cg06158650	rs12759570	1	119513444	C	T	0.1362	0.221778	0.0124271	0	0.0115733	2.03734
cg06160853	rs35684641	3	174134079	C	T	0.5022	0.07229	0.0102401	0	0.00261287	0.455831
cg06169131	rs4408248	10	103495250	A	G	0.471	0.103709	0.0094224	3.55e-28	0.00535972	0.937616
cg06169746	rs7617287	3	119418531	A	C	0.1385	-0.509279	0.0123183	0	0.0618937	11.4801
cg06174989	rs12596885	16	90111833	T	C	0.1675	-0.511832	0.0126924	0	0.0730607	13.7146
cg06174989	rs142431386	16	90064574	T	C	0.0219	-0.477612	0.0439312	1.57e-27	0.00977255	1.7172
cg06185532	rs116861998	16	72996049	T	G	0.0295	-0.366039	0.0278286	1.63e-39	0.00767189	1.34523
cg06194960	rs145089091	16	97941	G	T	0.1439	0.157788	0.0152974	6.05e-25	0.00613424	1.07395
cg06197966	rs1247453	10	29943238	G	A	0.3213	0.154269	0.0092384	1.34e-62	0.0103794	1.82496
cg06200092	rs2071047	14	54418411	A	G	0.4005	-0.238883	0.0086181	4.14e-169	0.0274026	4.9024
cg06202228	rs10756457	9	13150531	C	T	0.3181	0.0607064	0.0093594	0	0.00159876	0.27863
cg06207120	rs56304405	15	45904537	A	G	0.1198	-0.143826	0.0136891	0	0.00436258	0.762414
cg06207120	rs1915190	15	46025428	G	A	0.1299	-0.135433	0.0134869	9.98e-24	0.00414627	0.724454
cg06209897	rs78470881	10	53622246	G	A	0.0844	0.600236	0.0164031	0	0.0556831	10.2602
cg06209897	rs12253122	10	53014071	C	T	0.0683	-0.412396	0.0176142	0	0.0216449	3.84954
cg06209897	rs77177174	10	53623642	G	A	0.0519	-0.368248	0.0261786	6.08e-45	0.0133454	2.35351
cg06210989	rs7620992	3	57437733	G	A	0.4653	-0.122687	0.0086262	6.64e-46	0.0074898	1.31306
cg06228763	rs12699185	7	1773380	C	T	0.0413	0.25896	0.0337503	1.68e-14	0.0053104	0.928942
cg06233985	rs2187608	11	5269931	C	G	0.3211	-0.07723	0.0091695	3.69e-17	0.00260045	0.453658
cg06259800	rs114775987	6	32077690	A	G	0.0273	-0.372486	0.0304153	1.75e-34	0.00736871	1.29167
cg06259800	rs9501108	6	31392058	C	G	0.1351	-0.098008	0.014399	0	0.00224478	0.391471
cg06271720	rs10203969	2	217485550	T	G	0.325	-0.390654	0.0101442	0	0.0669579	12.4868
cg06271720	rs207885	2	217072888	A	G	0.1205	0.143361	0.0134131	0	0.00435627	0.761307
cg06274159	rs6830467	4	188911359	G	T	0.4269	-0.084895	0.0088036	0	0.00352656	0.615792
cg06282059	rs3762767	3	23847211	A	C	0.2849	-0.10259	0.0096482	0	0.00428844	0.749402
cg06285727	rs4515995	11	72687795	G	A	0.1854	0.133845	0.0111821	5.13e-33	0.00541112	0.946657
cg06291266	rs600390	16	56568928	T	C	0.453	-0.07976	0.0090423	1.14e-18	0.00315272	0.550309
cg06294766	rs2251639	4	154656410	C	T	0.2505	-0.082279	0.0098439	0	0.00254207	0.443447
cg06297145	rs28412313	4	47878565	C	T	0.3254	-0.081224	0.0090599	0	0.00289643	0.505442
cg06304097	rs2033790	10	133102434	T	C	0.283	0.102628	0.0101126	3.37e-24	0.00427431	0.746923
cg06307939	rs8107930	19	12972397	C	G	0.0422	-0.696787	0.023715	9.4e-190	0.039248	7.10813
cg06327732	rs114921667	3	121795844	A	C	0.0189	-0.373506	0.0354189	5.34e-26	0.00517369	0.904903
cg06334284	rs56170783	1	57016131	C	A	0.0888	0.152485	0.0152322	1.37e-23	0.0037628	0.6572
cg06359632	rs2615014	11	15950703	G	C	0.4247	-0.161532	0.0086762	0	0.0127504	2.24722
cg06370069	rs72642241	10	73617032	C	T	0.1537	-0.108241	0.0121609	0	0.00304798	0.53197
cg06373817	rs417297	15	93118366	A	T	0.3312	0.131205	0.0091295	7.8e-47	0.00762637	1.33719
cg06393098	rs7250497	19	46358425	G	A	0.3378	-0.094182	0.0093725	0	0.00396839	0.693251
cg06405341	rs67897974	17	63548769	C	G	0.0506	-0.234187	0.0259308	0	0.00526933	0.92172
cg06410746	rs61168653	8	63192740	T	C	0.3784	0.0944197	0.0113048	0	0.00419389	0.732811
cg06417385	rs11257334	10	11846963	A	G	0.2624	0.062186	0.0100314	5.68e-10	0.00149692	0.260855
cg06419846	rs3741367	11	66083129	C	T	0.4538	0.168946	0.0086741	1.72e-84	0.0141495	2.49736
cg06424110	rs4948524	10	60351224	C	A	0.464	-0.24994	0.0085607	2.17e-187	0.0310731	5.58011
cg06431025	rs12618380	2	887936	C	G	0.3208	0.191057	0.0093897	4.89e-92	0.015907	2.81256
cg06433467	rs72759816	5	67667363	A	G	0.0806	0.920091	0.015834	0	0.125467	24.9634
cg06445348	rs9633326	1	166853620	A	G	0.3929	0.0909319	0.0087547	0	0.00394462	0.689081
cg06454760	rs8104122	19	58565431	T	C	0.2756	-0.290233	0.0105151	0	0.0336342	6.05604
cg06454760	rs260441	19	58741170	A	G	0.346	0.10509	0.0091616	0	0.00499809	0.874036
cg06476926	rs8075623	17	80940915	A	G	0.0468	0.189485	0.0222468	1.63e-17	0.0032034	0.559183
cg06477663	rs61949182	13	46750395	C	T	0.4748	-0.694212	0.0107592	0	0.240353	55.0538
cg06477663	rs912784	13	46785521	A	C	0.0342	0.489252	0.0260441	9.93e-79	0.0158128	2.79563
cg06479607	rs12150607	17	79030265	A	G	0.5058	-0.179598	0.0098748	6.47e-74	0.0161256	2.85183
cg06482428	rs17497900	4	21749029	T	C	0.0975	-0.301132	0.0142901	0	0.0159586	2.82183
cg06488443	rs1559526	2	162015831	A	G	0.4132	0.0537765	0.008896	1.49e-09	0.00140238	0.244357
cg06496272	rs56227391	7	22811261	A	G	0.103	-0.218272	0.0176639	0	0.00880351	1.54542
cg06501790	rs9313754	5	176730678	G	C	0.1511	-0.091165	0.0126784	0	0.0021321	0.371778
cg06505273	rs6497748	16	24688461	T	C	0.4535	0.398381	0.0092534	0	0.0786674	14.8569
cg06505273	rs9938649	16	25060116	T	C	0.1172	0.367546	0.0136477	0	0.027954	5.00387
cg06509828	rs2544810	5	176904279	C	G	0.4626	0.0947825	0.0108347	2.17e-18	0.00446673	0.780698
cg06525019	rs11167683	5	153845417	A	G	0.1933	-0.093108	0.0109162	1.47e-17	0.00270363	0.471708
cg06525651	rs7089749	10	128806757	A	G	0.1357	0.110496	0.0131142	0	0.00286397	0.499762
cg06530558	rs112291746	15	54323666	T	C	0.1217	-0.125954	0.0141146	4.51e-19	0.00339147	0.592123
cg06541218	rs1606808	2	146806917	A	G	0.4921	0.0515074	0.0086276	2.37e-09	0.00132617	0.231061
cg06544405	rs12458444	18	70604240	C	T	0.267	0.107758	0.0096224	4.14e-29	0.00454507	0.794454
cg06555468	rs7786367	7	1863828	A	G	0.442	0.13891	0.008801	4.05e-56	0.00951814	1.67207
cg06555959	rs10957174	8	61858213	C	T	0.3704	-0.373692	0.0090988	0	0.0651318	12.1225
cg06555959	rs56832973	8	61809684	A	G	0.2742	0.117523	0.0104025	1.35e-29	0.00549747	0.961848
cg06559756	rs12600354	17	65440440	T	G	0.3806	0.166003	0.0098687	1.71e-63	0.0129928	2.2905
cg06566994	rs56084453	3	44762830	G	A	0.2159	-0.425229	0.0108037	0	0.0612209	11.3471
cg06570224	rs73164046	3	157795484	G	A	0.1395	-0.180895	0.0126709	3.07e-46	0.00785612	1.37779
cg06578117	rs715941	10	61461103	T	C	0.4438	0.130952	0.0088213	7.51e-50	0.00846584	1.48563
cg06583921	rs7636670	3	193486579	A	C	0.439	0.431644	0.0092507	0	0.0917719	17.5818
cg06585566	rs4239476	19	57086815	C	T	0.2681	0.181993	0.0099452	8.33e-75	0.0129983	2.29149
cg06585566	rs12978227	19	57250754	C	T	0.3223	0.117471	0.0108495	2.56e-27	0.00602817	1.05526
cg06585708	rs598815	5	4018116	T	C	0.4602	-0.122629	0.0084823	2.27e-47	0.00747129	1.30979
cg06594770	rs5756763	22	38079239	A	G	0.4087	0.350619	0.0084602	0	0.0594174	10.9917
cg06599677	rs7445694	5	178286356	T	C	0.496	-0.327881	0.0084972	0	0.0537495	9.88366
cg06599677	rs78977769	5	178299623	G	A	0.3513	0.161766	0.0090016	3.31e-72	0.0119268	2.10032
cg06604249	rs66975383	16	8754943	G	C	0.3206	-0.137332	0.0100198	9.33e-43	0.00821604	1.44143
cg06617528	rs6901767	6	44165117	C	A	0.2499	-0.211579	0.011218	2.4e-79	0.0167827	2.97003
cg06622151	rs341608	2	45063344	T	C	0.5008	0.098313	0.0084851	4.82e-31	0.00483271	0.844975
cg06623274	rs6530946	8	16054928	G	A	0.1462	-0.104252	0.0121971	1.26e-17	0.00271333	0.473404
cg06627009	rs79989136	5	132794261	C	T	0.055	0.674258	0.0197204	3.3e-256	0.0472582	8.6308
cg06629130	rs2668760	18	44682891	C	T	0.4078	0.327248	0.0084896	0	0.0517249	9.49106
cg06629130	rs74397437	18	44349558	T	G	0.0332	-0.270099	0.0249693	2.85e-27	0.00468329	0.818726
cg06637517	rs115588211	3	52275476	A	G	0.0478	0.423983	0.0296343	1.97e-46	0.0163638	2.89466
cg06639320	rs10190186	2	105997385	G	A	0.0668	0.330462	0.0171131	4.39e-83	0.0136152	2.40174
cg06639320	rs4851766	2	106016690	A	G	0.3388	-0.117983	0.0090631	9.69e-39	0.00623656	1.09197
cg06644488	rs11914203	22	38076917	G	A	0.4489	0.38103	0.0097168	0	0.0718336	13.4664
cg06644488	rs116541942	22	38288388	A	G	0.025	-0.509035	0.0320097	6.09e-57	0.0126319	2.22608
cg06647068	rs7313791	12	104873686	T	C	0.0884	0.329349	0.0152953	7.69e-103	0.0174823	3.09605
cg06649048	rs4132138	6	114167926	A	T	0.044	0.214419	0.0220359	2.24e-22	0.00386781	0.675613
cg06672226	rs12102555	16	85611892	C	T	0.4705	0.427609	0.0133795	3.93e-224	0.0911064	17.4415
cg06689659	rs57651622	8	87106135	A	G	0.3523	0.091122	0.0091939	0	0.00378934	0.661852
cg06694119	rs17075854	6	114392821	G	A	0.1345	-0.199368	0.0128355	2.09e-54	0.00925402	1.62524
cg06705997	rs10435524	8	30261558	A	G	0.3186	0.211028	0.0091913	1.18e-116	0.0193357	3.43075
cg06707978	rs7253388	19	58015094	T	C	0.4464	0.419933	0.0083602	0	0.0871586	16.6136
cg06707978	rs28411321	19	58172208	A	G	0.4688	0.103528	0.0145963	1.32e-12	0.00533813	0.933819
cg06713632	rs11673003	19	49571957	G	A	0.1028	-0.365546	0.0147845	5.76e-135	0.0246488	4.39729
cg06719949	rs7177708	15	39449803	C	T	0.0482	0.245925	0.020447	2.55e-33	0.00554919	0.970947
cg06723863	rs145920378	16	67916271	C	T	0.0392	0.284597	0.0224912	1.07e-36	0.00610113	1.06811
cg06733419	rs858734	6	85482092	G	T	0.5046	-0.079999	0.0085906	1.25e-20	0.00319965	0.558526
cg06737494	rs16845502	3	172138774	C	G	0.1193	-0.217274	0.0135754	0	0.00992005	1.74338
cg06737981	rs59990120	22	23417547	C	A	0.1454	-0.159076	0.0130313	2.85e-34	0.00628878	1.10117
cg06737981	rs33965160	22	23333741	C	G	0.247	-0.123775	0.0098288	0	0.00569886	0.997285
cg06738786	rs73902308	20	19292362	A	G	0.0163	0.704288	0.0344436	6.31e-93	0.0159067	2.81251
cg06740227	rs839181	12	86523093	A	C	0.3555	0.491749	0.0086724	0	0.11081	21.6837
cg06740227	rs17183671	12	85283671	T	C	0.1895	0.168661	0.0121179	0	0.00873817	1.53384
cg06764092	rs12046006	1	159795478	C	T	0.0962	-0.724478	0.0173819	0	0.0912699	17.476
cg06769994	rs36038157	17	48332156	A	G	0.3203	-0.191548	0.0095115	0	0.0159757	2.8249
cg06779435	rs2063143	1	207641840	T	C	0.2085	-0.186695	0.0114732	0	0.0115041	2.02501
cg06781608	rs6459783	7	157259927	A	G	0.4702	0.103864	0.0095014	0	0.00537467	0.940247
cg06787206	rs10886237	10	120170492	T	C	0.3817	-0.089948	0.0086768	3.52e-25	0.00381887	0.66703
cg06793849	rs10516044	5	167604236	C	G	0.116	0.157941	0.0134602	0	0.00511599	0.894761
cg06806958	rs11013727	10	24107101	A	G	0.2065	0.208601	0.0106537	0	0.0142603	2.51718
cg06806958	rs76245964	10	24371194	A	G	0.0426	0.135547	0.0236397	9.82e-09	0.00149869	0.261163
cg06816239	rs56390476	1	169637363	T	G	0.259	0.286203	0.0124004	0	0.0314411	5.64834
cg06816239	rs61807813	1	169760472	G	A	0.0945	-0.381721	0.0183063	1.47e-96	0.0249369	4.44999
cg06818217	rs1599849	12	97889417	C	T	0.1868	-0.139138	0.0114657	6.88e-34	0.0058816	1.02945
cg06822193	rs12915515	15	78075555	A	T	0.4156	-0.112868	0.0089126	0	0.0061881	1.08343
cg06825448	rs10933601	2	240879273	T	G	0.3651	-0.102231	0.009004	0	0.00484521	0.847171
cg06825878	rs68046647	7	75450416	T	C	0.1118	-0.178513	0.0149677	0	0.00632881	1.10823
cg06828335	rs42311	10	79235196	C	T	0.3624	0.139238	0.0090216	0	0.00895945	1.57304
cg06828335	rs866864	10	79232853	C	T	0.332	-0.13493	0.0091226	1.68e-49	0.00807535	1.41655
cg06844526	rs13025919	2	192124901	C	T	0.3158	0.119737	0.0095377	0	0.00619562	1.08476
cg06846010	rs28754593	16	56624443	C	A	0.2985	-0.136042	0.0097297	0	0.00775083	1.35918
cg06846010	rs12932037	16	56829540	A	G	0.2863	0.126602	0.0097384	1.22e-38	0.0065501	1.14723
cg06846010	rs35835960	16	56129804	A	T	0.4911	-0.057119	0.008958	0	0.00163077	0.284218
cg06850099	rs17477864	1	183113579	G	A	0.0509	-0.185396	0.0218555	2.2e-17	0.00332094	0.579768
cg06856891	rs422140	4	74881968	C	T	0.5027	0.12702	0.0089865	0	0.00806679	1.41504
cg06858186	rs56104994	12	54168241	A	G	0.1971	0.0730903	0.0112625	0	0.00169082	0.294701
cg06859135	rs71429094	14	75830909	C	G	0.1192	0.193104	0.0133518	2.08e-47	0.00783009	1.37319
cg06874016	rs140899664	17	40013226	C	T	0.037	0.522097	0.0548729	1.82e-21	0.019425	3.44691
cg06874016	rs117981684	17	40113010	A	G	0.0179	0.563367	0.0354479	0	0.0111589	1.96356
cg06890553	rs7256908	19	44528898	C	T	0.2831	-0.130519	0.0094378	0	0.00691474	1.21154
cg06915667	rs7635061	3	128272481	G	A	0.2815	0.101447	0.009462	8.06e-27	0.00416307	0.727402
cg06916059	rs1263621	2	207983196	G	A	0.4232	-0.33582	0.0084469	0	0.0550572	10.1381
cg06926782	rs17719705	8	32414332	T	A	0.4668	-0.076686	0.0085122	2.08e-19	0.00292741	0.510864
cg06937927	rs1858721	8	17977438	G	T	0.0316	0.493606	0.0255489	3.64e-83	0.0149119	2.63395
cg06946797	rs34898332	16	11421513	T	G	0.4028	0.138471	0.0086842	3.07e-57	0.00922485	1.62007
cg06951647	rs9521748	13	111062680	G	A	0.3617	-0.125744	0.0093159	1.61e-41	0.00730093	1.2797
cg06953252	rs11207893	1	40797829	A	G	0.1031	-0.249891	0.0149015	4.08e-63	0.0115487	2.03296
cg06953252	rs140157709	1	40796963	A	G	0.0215	-0.463911	0.0336974	4.03e-43	0.00905521	1.59
cg06954761	rs11760139	6	33587392	T	C	0.1195	0.568748	0.0136812	0	0.0680717	12.7097
cg06954761	rs3117244	6	33069813	A	G	0.1328	-0.084959	0.0142761	2.66e-09	0.00166252	0.28976
cg06960700	rs394522	6	167398071	A	C	0.4747	0.181361	0.0086408	8.29e-98	0.0164037	2.90185
cg06970472	rs13104449	4	41214007	C	T	0.1719	-0.255561	0.0113113	5.03e-113	0.0185942	3.29669
cg06972565	rs2017424	6	47268983	G	C	0.4683	-0.15743	0.0088877	3.31e-70	0.0123423	2.1744
cg06976598	rs12764113	10	53620251	G	A	0.1132	0.627923	0.0161524	0	0.0791615	14.9582
cg06976598	rs117841957	10	53650788	A	G	0.0568	-0.493809	0.0187921	3.48e-152	0.0261276	4.66818
cg06976598	rs10822178	10	52831581	A	T	0.4101	-0.120195	0.0087514	6.31e-43	0.0069899	1.2248
cg06982834	rs17571825	4	68543240	T	C	0.2575	0.259881	0.0097373	6.25e-157	0.0258258	4.61281
cg06994692	rs34679788	7	5002399	T	C	0.1437	0.482224	0.0124047	0	0.0572282	10.5622
cg06995408	rs4555391	2	48977120	G	T	0.4799	-0.134816	0.0084287	1.39e-57	0.00907299	1.59316
cg07011163	rs7223276	17	6940709	C	T	0.2224	0.164323	0.0120678	3.19e-42	0.00933933	1.64036
cg07011163	rs9890421	17	6875103	G	A	0.3538	-0.06717	0.0091825	0	0.00206303	0.359709
cg07012926	rs12109416	5	150982156	A	G	0.1039	0.129711	0.017634	0	0.00313298	0.546851
cg07013955	rs1983601	16	1578725	A	G	0.0669	-0.118602	0.0178196	2.82e-11	0.00175618	0.306112
cg07015629	rs6435711	2	213410065	A	G	0.4355	-0.096902	0.0087385	1.42e-28	0.00461687	0.807061
cg07028914	rs12209922	6	85309583	T	G	0.3456	0.119874	0.0089257	0	0.00649976	1.13836
cg07052041	rs2105341	10	135136072	C	T	0.1291	0.13935	0.0144691	5.92e-22	0.00436658	0.763116
cg07071449	rs73090611	2	238781253	C	G	0.1259	-0.533367	0.0158023	9.8e-250	0.0626137	11.6225
cg07071449	rs6722412	2	238812322	G	T	0.1388	0.183153	0.014969	2.01e-34	0.00801962	1.4067
cg07081061	rs11756418	6	3347748	C	G	0.3995	-0.062088	0.0088829	0	0.00184959	0.322425
cg07094298	rs3860713	4	2507327	C	T	0.2503	0.180044	0.0123337	0	0.0121657	2.1429
cg07094298	rs704346	4	2460803	A	G	0.4005	0.14546	0.0109661	0	0.0101603	1.78605
cg07099073	rs4714795	6	44527102	G	T	0.3128	0.0839804	0.01147	0	0.00303205	0.52918
cg07102001	rs77791164	16	87784212	C	G	0.0335	0.345198	0.0260043	0	0.00771639	1.35309
cg07102001	rs78754038	16	87116379	C	T	0.0458	0.226763	0.0245106	0	0.00449446	0.785566
cg07103673	rs10839676	11	7017008	A	T	0.3292	-0.635247	0.0084274	0	0.178225	37.7367
cg07103673	rs7952342	11	6919325	T	C	0.1765	0.103605	0.0130493	0	0.00312035	0.54464
cg07110949	rs7686106	4	1410158	T	C	0.2964	0.185418	0.0122547	1.02e-51	0.0143395	2.53138
cg07110949	rs3892033	4	1228054	A	G	0.0265	-0.41741	0.0275501	0	0.00898954	1.57837
cg07116919	rs3735028	7	136558158	C	T	0.0617	0.253512	0.0186266	3.48e-42	0.0074414	1.30451
cg07125967	rs11860312	16	80202052	G	T	0.1606	-0.085919	0.0116218	1.44e-13	0.00199032	0.347006
cg07127357	rs1438693	5	148657910	A	C	0.5533	0.273002	0.00884	2.06e-209	0.0368416	6.65564
cg07127456	rs58850180	16	66410284	A	G	0.0533	-0.504328	0.0247899	0	0.0256682	4.58393
cg07128624	rs58494418	12	108070124	T	C	0.0603	0.71975	0.018651	0	0.0587083	10.8524
cg07135032	rs12136019	1	165217902	C	T	0.1423	0.135675	0.012269	0	0.00449331	0.785366
cg07135446	rs7018153	8	12991067	T	C	0.0551	-0.222975	0.0322695	0	0.00517702	0.905489
cg07136998	rs1875969	5	168269313	C	G	0.4106	-0.05906	0.0087051	1.17e-11	0.00168829	0.294259
cg07139440	rs35550545	1	151000183	A	G	0.1022	-0.12446	0.0143314	3.81e-18	0.00284263	0.496027
cg07140366	rs2442824	3	9398637	G	A	0.2515	0.139408	0.0098216	0	0.00731701	1.28254
cg07145988	rs74521170	1	8676924	A	C	0.2024	-0.131107	0.0106845	0	0.0055498	0.971055
cg07156249	rs12527715	6	32816998	C	T	0.1771	-0.602355	0.0113897	0	0.105755	20.5775
cg07156249	rs6457642	6	32704362	T	C	0.2325	-0.44676	0.011317	0	0.0712328	13.3451
cg07158040	rs3749022	2	191184524	C	T	0.2077	-0.144585	0.010597	2.2e-42	0.00688022	1.20545
cg07158747	rs10922907	1	91193049	A	T	0.4652	-0.124604	0.0089327	3.18e-44	0.00772547	1.3547
cg07158816	rs220358	10	24574409	G	A	0.4829	-0.056288	0.0085475	4.54e-11	0.00158232	0.275759
cg07169637	rs117406717	8	103527690	T	G	0.0158	0.311821	0.0403525	1.1e-14	0.00302399	0.527771
cg07185425	rs508186	1	234451159	T	A	0.3213	0.0814288	0.0097932	9.19e-17	0.00289184	0.50464
cg07185587	rs2145587	14	32981484	A	G	0.2804	-0.071845	0.0105721	1.08e-11	0.00208301	0.363201
cg07189782	rs10886402	10	120897738	A	G	0.4353	0.160746	0.0085614	1.2e-78	0.0127033	2.23882
cg07195224	rs16841682	1	159064818	C	A	0.051	-0.246059	0.0204309	2.1e-33	0.00586064	1.02576
cg07204550	rs9995230	4	21804443	G	A	0.1069	-0.152319	0.0139251	7.55e-28	0.00443012	0.774272
cg07208703	rs4512293	7	47333101	A	G	0.2145	-0.114253	0.010484	1.18e-27	0.00439885	0.768781
cg07211259	rs10758690	9	5482759	C	G	0.3348	-0.412175	0.009501	0	0.0756713	14.2447
cg07211259	rs13298769	9	5702712	G	T	0.0267	0.41063	0.0296138	1.02e-43	0.00876372	1.53837
cg07212747	rs4785968	16	4535307	T	A	0.276	-0.328971	0.0094166	2.18e-267	0.0432507	7.86582
cg07219769	rs12485019	22	37979264	T	C	0.3192	0.414677	0.0096732	0	0.0747364	14.0545
cg07219769	rs4820318	22	38570313	A	G	0.3784	0.117782	0.0088024	7.84e-41	0.00652608	1.143
cg07235774	rs4149177	6	43268646	A	G	0.098	-0.206309	0.0146137	2.97e-45	0.00752487	1.31925
cg07242280	rs4301655	1	8313894	A	G	0.217	0.0654428	0.0104012	3.14e-10	0.00145538	0.253605
cg07249730	rs17821457	17	55408878	C	T	0.1222	-0.183753	0.0130807	0	0.00724379	1.26962
cg07253712	rs31460	5	16933234	A	G	0.3954	-0.181375	0.0086239	3.37e-98	0.0157286	2.78051
cg07257768	rs9262167	6	30724807	T	C	0.0191	-0.844518	0.0492902	8.33e-66	0.0267243	4.7777
cg07266910	rs34584446	3	178523332	T	C	0.135	0.478334	0.0124042	0	0.0534371	9.82298
cg07266910	rs6805942	3	178571997	T	C	0.1355	0.418229	0.0125054	3.17e-245	0.0409792	7.43506
cg07267600	rs2238096	12	2749913	C	A	0.0599	-0.608451	0.0180266	9.66e-250	0.0416948	7.57055
cg07271302	rs594930	6	114170427	C	T	0.0441	0.247473	0.0220018	2.37e-29	0.00516342	0.903097
cg07281879	rs112305606	11	32466434	G	A	0.1716	-0.183135	0.0113374	1.08e-58	0.00953521	1.6751
cg07285276	rs9328533	9	134635723	C	T	0.5312	-0.226811	0.0085878	0	0.0256215	4.57536
cg07288541	rs11786923	8	18658007	G	T	0.4664	0.138944	0.008488	3.16e-60	0.00960911	1.68821
cg07289841	rs72787000	5	121553451	C	T	0.0515	-0.407845	0.0259122	8.11e-56	0.0162504	2.87428
cg07289841	rs148862392	5	121681053	C	T	0.0344	0.20336	0.0352593	8.04e-09	0.00274738	0.47936
cg07306190	rs206919	6	34349541	G	A	0.1991	-0.186877	0.0106145	0	0.0111376	1.95977
cg07322117	rs72864358	1	9494444	T	C	0.0958	-0.342475	0.0150453	1.07e-114	0.0203197	3.60896
cg07333792	rs6574823	14	26665402	C	T	0.4213	0.062758	0.0086795	4.81e-13	0.00192049	0.334809
cg07345521	rs117626160	20	62419811	A	G	0.0281	-1.48248	0.0566994	1.09e-150	0.120042	23.7368
cg07345934	rs3795431	1	31850058	T	A	0.2135	0.238657	0.0102506	6.69e-120	0.0191283	3.39323
cg07362003	rs1105515	2	157678152	A	G	0.1652	0.146299	0.0140679	0	0.00590348	1.03331
cg07362003	rs10202584	2	157782965	C	T	0.053	0.196212	0.0197583	0	0.00386463	0.675054
cg07367395	rs11645360	16	55074488	A	G	0.2333	-0.077013	0.0100718	0	0.00212177	0.369973
cg07369569	rs4715556	6	55448974	G	T	0.4589	0.0936577	0.0086039	0	0.00435625	0.761304
cg07374808	rs650680	18	34962868	A	G	0.4235	-0.102412	0.0091409	0	0.00512135	0.895702
cg07382347	rs7761746	6	29323655	A	G	0.0192	1.21087	0.0477793	0	0.0552215	10.1701
cg07382347	rs29232	6	29611431	T	C	0.3501	0.236543	0.0111711	0	0.0254617	4.54609
cg07382554	rs113146602	18	76628848	A	C	0.0461	0.195698	0.0337953	0	0.00336828	0.588062
cg07395354	rs12669299	7	15739044	C	T	0.3841	-0.06811	0.0088238	1.17e-14	0.00219486	0.382745
cg07398791	rs1355124	5	118675901	T	C	0.2685	0.404677	0.009871	0	0.0643289	11.9628
cg07398791	rs10038573	5	118921605	G	C	0.3365	-0.123843	0.0091198	5.29e-42	0.00684855	1.19987
cg07429087	rs72791407	5	151764032	T	A	0.1852	0.303758	0.0107157	9.11e-177	0.0278469	4.98416
cg07432626	rs2436425	5	147160919	T	G	0.4584	-0.090075	0.0094112	1.06e-21	0.00402867	0.703824
cg07441953	rs867717	11	78400476	C	G	0.2918	0.123967	0.0101803	4.12e-34	0.00635164	1.11225
cg07450805	rs10136856	14	86685759	T	C	0.1535	0.179125	0.0134315	1.43e-40	0.00833831	1.46307
cg07457820	rs4684029	3	77272913	A	C	0.4969	0.124819	0.0086578	4.06e-47	0.00778955	1.36602
cg07485775	rs11738054	5	172092499	A	G	0.1356	-0.203419	0.0125253	2.6e-59	0.00970035	1.70439
cg07485775	rs10063826	5	172004039	A	G	0.1506	-0.118119	0.0119659	0	0.00356949	0.623317
cg07485775	rs12520605	5	172167873	A	C	0.1733	-0.096996	0.0151341	1.46e-10	0.00269578	0.470333
cg07491858	rs11813368	10	81151607	C	T	0.1463	0.186373	0.014313	0	0.00867655	1.52293
cg07507518	rs73290927	14	52090178	T	G	0.1616	0.113552	0.011704	0	0.00349391	0.610071
cg07512814	rs2569559	19	11214533	G	T	0.2167	-0.215977	0.0120964	2.66e-71	0.0158355	2.79971
cg07515250	rs13279233	8	141946474	C	T	0.4483	-0.074128	0.0090711	3.04e-16	0.00271811	0.474239
cg07516252	rs1998424	14	24643782	C	T	0.4011	0.192663	0.0089702	2.5e-102	0.0178334	3.15936
cg07525003	rs9547431	13	36930263	A	C	0.207	0.152008	0.010819	7.7e-45	0.00758592	1.33004
cg07525077	rs56067812	14	21433391	T	C	0.4236	-0.154715	0.0088728	4.32e-68	0.0116889	2.05793
cg07535928	rs4906593	14	37603194	A	G	0.0594	0.151568	0.0187523	6.34e-16	0.00256707	0.447819
cg07540103	rs1533031	17	6673170	G	A	0.375	-0.117834	0.0088364	1.45e-40	0.00650852	1.1399
cg07541559	rs2926463	11	34252388	G	T	0.3006	0.0696292	0.0096012	4.1e-13	0.00203858	0.355437
cg07545037	rs67772913	12	54435716	G	A	0.3172	-0.187882	0.0092265	3.55e-92	0.0152907	2.70189
cg07546916	rs10853822	19	51247694	G	A	0.2705	-0.201376	0.0104566	1.2e-82	0.0160043	2.83005
cg07547549	rs2868364	20	44658296	A	G	0.504	0.207139	0.0087157	7.48e-125	0.0214519	3.81446
cg07547765	rs15689	17	46684929	G	A	0.2572	-0.317603	0.0097191	3.17e-234	0.0385427	6.97527
cg07547765	rs7501770	17	46232276	G	T	0.3968	0.1707	0.0090587	3.3e-79	0.0139486	2.4614
cg07551060	rs11198872	10	121075315	T	G	0.0449	-1.1729	0.0206585	0	0.117991	23.2768
cg07564962	rs4912756	5	139070780	T	A	0.2755	0.114319	0.0095559	5.54e-33	0.00521706	0.91253
cg07565499	rs2782640	1	44009033	C	T	0.3876	-0.12509	0.0086972	6.64e-47	0.00742838	1.30221
cg07576525	rs5770992	22	51146139	G	A	0.1273	0.294611	0.0140519	1.34e-97	0.0192851	3.4216
cg07580038	rs3937641	2	149602756	C	T	0.0922	-0.154695	0.0159612	3.26e-22	0.00400593	0.699836
cg07581732	rs7275707	21	39288940	A	G	0.4178	0.187466	0.0107532	4.6e-68	0.0170969	3.0266
cg07581732	rs7283395	21	39153249	G	A	0.5173	-0.113356	0.0091058	1.42e-35	0.0064171	1.12379
cg07598341	rs1889587	1	44005928	G	A	0.0717	0.694529	0.0176372	0	0.0642123	11.9396
cg07598341	rs4314918	1	44377503	G	A	0.1761	0.383115	0.0109246	2.01e-269	0.0425915	7.74061
cg07613182	rs6743916	2	58704449	A	G	0.293	0.173976	0.009269	1.34e-78	0.01254	2.20966
cg07616374	rs4953131	2	44899976	G	A	0.2798	-0.077941	0.0102556	0	0.00244829	0.427048
cg07625783	rs12046006	1	159795478	C	T	0.0961	-0.448299	0.0179105	2.89e-138	0.0349148	6.29496
cg07637554	rs3132513	6	31203570	G	A	0.4491	0.12327	0.009797	0	0.00751901	1.31822
cg07637554	rs660594	6	31837250	G	A	0.4624	-0.052824	0.0091458	0	0.0013873	0.241725
cg07643096	rs2273604	6	117678843	T	G	0.1068	-0.236931	0.0159647	0	0.0107101	1.88373
cg07643930	rs72764895	16	2014125	T	C	0.1252	0.206263	0.0140094	0	0.00931936	1.63682
cg07645286	rs10204287	2	173613578	G	A	0.2521	-0.11929	0.0107306	0	0.00536605	0.938729
cg07653395	rs10808356	8	98485861	C	T	0.2172	0.254884	0.0101577	5.97e-139	0.0220915	3.93076
cg07660627	rs12951598	17	35586650	G	A	0.1924	-0.233872	0.0115905	0	0.0169976	3.00873
cg07664198	rs1378647	7	136633183	G	A	0.3382	0.113883	0.0090637	3.3e-36	0.00580558	1.01607
cg07664999	rs13277316	8	105105252	T	C	0.1941	-0.095417	0.0107617	0	0.00284832	0.497023
cg07665387	rs28565197	4	134069362	A	C	0.0168	0.424105	0.0425488	2.12e-23	0.00594193	1.04008
cg07668993	rs6130789	20	43882794	A	C	0.1204	0.242054	0.0154423	2.25e-55	0.0124099	2.18645
cg07674386	rs7648059	3	74469485	T	G	0.2865	-0.104652	0.0097836	0	0.00447758	0.782604
cg07680368	rs73550661	11	109155904	C	A	0.0286	-0.380261	0.0362649	1.01e-25	0.00803448	1.40932
cg07684796	rs2186146	10	53679200	G	C	0.2472	0.145436	0.0098771	4.48e-49	0.00787235	1.38066
cg07694864	rs2170711	17	40596968	A	T	0.4522	0.511775	0.0084389	0	0.12976	25.9448
cg07694864	rs12940122	17	40275902	T	C	0.2144	-0.138927	0.0117516	3.01e-32	0.00650174	1.13871
cg07697082	rs6473299	8	82676936	A	G	0.2705	-0.446573	0.0096397	0	0.0787059	14.8648
cg07699978	rs510656	12	63193456	T	C	0.0815	-0.122623	0.0156843	5.36e-15	0.00225118	0.392589
cg07703358	rs10500128	7	138679553	T	A	0.341	-0.424127	0.0094647	0	0.0808466	15.3046
cg07703358	rs55710005	7	138640281	A	G	0.1113	0.288229	0.0137912	5.41e-97	0.0164345	2.90739
cg07703358	rs12673905	7	138802161	G	A	0.2248	-0.081467	0.0101594	1.07e-15	0.00231315	0.403421
cg07707056	rs132660	22	36562236	G	T	0.4356	-0.149054	0.0087386	3.1e-65	0.0109243	1.92182
cg07711566	rs3130817	6	29179237	G	T	0.2178	-0.269132	0.0130881	0	0.0246795	4.40289
cg07711566	rs72831442	6	29418586	G	A	0.0665	0.235926	0.0231684	0	0.00691063	1.21082
cg07711566	rs114419664	6	29716805	C	G	0.0571	0.172891	0.0225272	0	0.00321866	0.561856
cg07720990	rs11693728	2	70996288	C	T	0.1608	-0.140709	0.01191	0	0.00534349	0.934763
cg07725163	rs9455386	6	71952975	T	C	0.0436	0.160342	0.0220732	0	0.00214414	0.373881
cg07733993	rs344078	3	156554568	T	C	0.1798	-0.275258	0.0109033	1.27e-140	0.022347	3.97726
cg07739369	rs58500281	17	80255883	A	G	0.038	-0.35599	0.0275976	4.54e-38	0.0092654	1.62726
cg07748767	rs6737989	2	112779449	G	T	0.2543	-0.148997	0.0099722	1.78e-50	0.00841968	1.47746
cg07757281	rs12636399	3	16004701	G	C	0.1118	0.273877	0.0136399	1.12e-89	0.0148968	2.63124
cg07776698	rs12706306	7	120666769	G	T	0.4527	-0.131986	0.0086604	1.92e-52	0.0086322	1.51508
cg07777349	rs78050432	4	187522013	T	C	0.0419	-0.353048	0.0236183	0	0.0100074	1.75889
cg07788092	rs7253373	19	9456230	C	T	0.422	0.141403	0.0093325	0	0.00975405	1.71392
cg07790085	rs1104600	13	29406300	C	T	0.47	-0.126043	0.0088505	5.08e-46	0.00791482	1.38817
cg07790752	rs75593889	1	147148880	G	A	0.0175	0.363463	0.0359242	4.62e-24	0.00454278	0.794051
cg07791987	rs66732509	2	189321155	C	G	0.211	0.0711646	0.0109902	9.47e-11	0.00168623	0.2939
cg07799572	rs76051795	5	70956057	G	A	0.0943	-0.118541	0.0204526	6.8e-09	0.00240029	0.418655
cg07809484	rs10414114	19	51224297	C	T	0.4759	0.453872	0.0103083	0	0.102761	19.9282
cg07818978	rs11857976	15	81823538	T	C	0.2851	0.263503	0.0093799	1.22e-173	0.0283036	5.06828
cg07841385	rs2894043	6	30668488	G	C	0.0994	-0.181464	0.0182967	3.48e-23	0.00589562	1.03192
cg07846061	rs190084191	16	74857331	G	T	0.0351	0.416476	0.0332386	0	0.011749	2.06863
cg07846061	rs72803135	16	73771261	G	A	0.0312	-0.394966	0.028528	0	0.00943057	1.65654
cg07846061	rs34089769	16	74751430	C	T	0.1509	0.117125	0.0126642	2.28e-20	0.0035154	0.613837
cg07846061	rs62052346	16	74207704	G	A	0.0536	0.183894	0.021458	0	0.00343087	0.599026
cg07850527	rs13331879	16	89275300	T	C	0.0702	-0.342245	0.0200331	0	0.0152908	2.70192
cg07850527	rs7193682	16	89118375	C	T	0.1761	-0.121104	0.013373	0	0.0042558	0.743673
cg07851675	rs4866667	5	2755932	C	T	0.3377	0.135382	0.0168201	0	0.00819861	1.43835
cg07855319	rs6499209	16	68964913	A	C	0.3641	0.209488	0.0090671	0	0.0203216	3.60931
cg07855319	rs77517043	16	68301410	A	G	0.0999	0.113367	0.01576	0	0.0023113	0.403098
cg07859753	rs41277668	13	96295824	C	T	0.1059	0.470059	0.0133813	2.52e-270	0.0418424	7.59853
cg07862461	rs56901296	20	1910440	A	T	0.046	0.41833	0.0222705	1.02e-78	0.0153594	2.71422
cg07862554	rs9832950	3	154826579	T	C	0.153	0.0905501	0.0125616	5.66e-13	0.00212512	0.370558
cg07883600	rs2884712	3	53522787	G	A	0.0756	-0.230155	0.017191	7.1e-41	0.00740376	1.29786
cg07891120	rs76547246	4	171668919	A	G	0.0822	-0.149691	0.0158768	4.17e-21	0.00338097	0.590284
cg07891862	rs7015800	8	141658914	A	G	0.1129	0.199161	0.0146207	0	0.00794524	1.39354
cg07892295	rs34042054	15	98705765	A	G	0.4455	0.159106	0.0085284	1.13e-77	0.012507	2.20378
cg07894352	rs12609635	19	44660967	G	A	0.3827	-0.394962	0.008597	0	0.0737047	13.8451
cg07894352	rs381759	19	44495145	A	G	0.2826	0.144778	0.0094252	0	0.00849905	1.49151
cg07898573	rs764223	10	99191935	A	G	0.3192	-0.072316	0.0090584	0	0.0022729	0.396386
cg07899272	rs114681056	2	75049906	A	G	0.0361	-0.313562	0.0249115	2.49e-36	0.00684252	1.1988
cg07912766	rs1573362	18	45455641	A	G	0.484	0.297181	0.0083448	8.89e-278	0.044113	8.02988
cg07915921	rs2366142	12	54323148	T	C	0.3295	0.0946685	0.0097688	3.29e-22	0.00396	0.691779
cg07927379	rs7788200	7	156433243	G	C	0.2458	0.407619	0.0102287	0	0.0616038	11.4227
cg07931391	rs9582361	13	100605463	T	A	0.4165	-0.187215	0.0089574	5.28e-97	0.017036	3.01563
cg07931411	rs12610560	19	15582485	C	G	0.3785	-0.212643	0.0095498	7.79e-110	0.0212735	3.78205
cg07931844	rs2306578	15	72142619	C	T	0.024	0.726463	0.0352875	3.59e-94	0.0247239	4.41102
cg07931844	rs10514	15	72502141	A	G	0.0753	0.147627	0.0192188	1.57e-14	0.00303501	0.5297
cg07939743	rs12640135	4	57507741	C	T	0.4723	-0.14511	0.0091392	9.04e-57	0.0104961	1.8457
cg07945335	rs3785810	17	41850689	G	C	0.2822	-0.125402	0.0094442	3.1e-40	0.00637088	1.11564
cg07960624	rs7005426	8	119167602	T	G	0.2878	0.129255	0.0093882	0	0.00684882	1.19991
cg07968770	rs9889195	16	21156133	C	T	0.4028	-0.083659	0.0086003	2.3e-22	0.00336717	0.587866
cg07969475	rs113411616	10	105293214	T	C	0.2614	0.135754	0.0103081	0	0.00711619	1.24709
cg07969475	rs114681462	10	105208653	T	C	0.0182	-0.367069	0.0411999	5.13e-19	0.00481526	0.841909
cg07969676	rs17152576	8	10683988	T	C	0.3146	-0.09546	0.0093956	0	0.00392985	0.686491
cg07985933	rs9380892	6	39727593	A	G	0.1426	-0.090525	0.013099	0	0.00200387	0.349374
cg07991288	rs910958	20	22578004	A	G	0.067	0.11576	0.0189219	9.49e-10	0.00167533	0.291997
cg07999201	rs147493174	4	16584547	C	T	0.0202	0.562608	0.0329478	0	0.0125294	2.20778
cg07999988	rs3753984	1	201477367	G	A	0.375	0.147297	0.0092572	0	0.0101702	1.78779
cg08005208	rs10753618	1	163423284	T	G	0.4692	-0.204698	0.0084306	0	0.0208711	3.70899
cg08007465	rs11663886	18	6323453	A	G	0.1376	-0.088879	0.0124204	0	0.0018748	0.326828
cg08007986	rs2209561	9	37620873	C	T	0.198	-0.102238	0.0110476	2.16e-20	0.00331966	0.579546
cg08017858	rs11603710	11	73650498	A	G	0.093	0.181813	0.0205643	0	0.00557662	0.975773
cg08028974	rs4835173	4	150982970	G	A	0.1242	-0.132712	0.0131893	8.13e-24	0.00383157	0.669258
cg08034505	rs2126635	4	22434907	T	C	0.2211	0.103247	0.0103811	2.63e-23	0.0036716	0.641213
cg08038033	rs34832380	3	71486815	G	C	0.0386	0.341889	0.0263184	1.39e-38	0.00867542	1.52273
cg08065231	rs10418233	19	9540622	G	C	0.4332	0.0977442	0.009138	0	0.0046917	0.820204
cg08068240	rs11027359	11	23597205	T	C	0.1342	-0.140884	0.0131744	1.09e-26	0.00461236	0.80627
cg08068240	rs2631498	11	24851543	T	C	0.1373	0.101409	0.0125993	0	0.00243621	0.424936
cg08069370	rs4104357	15	64401810	G	A	0.1553	-0.482886	0.0120472	0	0.0611777	11.3386
cg08069370	rs11071750	15	63744597	T	C	0.437	-0.088391	0.0087029	0	0.00384447	0.671519
cg08069370	rs151295599	15	63391721	A	G	0.068	-0.098166	0.0195008	0	0.00122145	0.212793
cg08077337	rs16838327	2	202739582	G	A	0.0826	-0.215523	0.0170137	0	0.00703973	1.2336
cg08077337	rs41452646	2	202075866	C	G	0.0218	0.228265	0.0308292	0	0.00222225	0.387533
cg08077673	rs1558918	7	130029507	A	T	0.3435	-0.099711	0.0097185	0	0.00448412	0.783752
cg08105590	rs68153738	16	88669806	G	A	0.4101	0.0658204	0.0097162	0	0.00209613	0.365494
cg08113187	rs139853007	16	87387567	A	G	0.0165	0.524969	0.0398049	0	0.00894448	1.57039
cg08116775	rs17700513	8	135700001	C	A	0.1232	0.246255	0.0135939	2.42e-73	0.0131012	2.30988
cg08116775	rs4581002	8	135750821	G	A	0.101	0.201946	0.014286	2.28e-45	0.00740596	1.29825
cg08116775	rs117781747	8	135541999	C	A	0.0154	-0.3644	0.0481931	0	0.00402687	0.703508
cg08117728	rs3093988	6	31492453	A	G	0.1773	0.0820563	0.0126914	0	0.00196428	0.342458
cg08122140	rs35765669	14	34491110	C	G	0.2736	0.0828574	0.0100565	0	0.00272888	0.476125
cg08123444	rs4668630	2	9821979	T	C	0.3905	-0.355192	0.0091783	0	0.0600553	11.1173
cg08129017	rs12940014	17	17603317	C	T	0.4999	-0.32807	0.0084583	0	0.053815	9.89638
cg08129017	rs2280777	17	18041507	C	T	0.4662	0.147003	0.0086963	4.2e-64	0.0107555	1.89181
cg08144042	rs12484907	22	50588313	A	G	0.0424	0.433401	0.0226116	6.95e-82	0.0152531	2.69515
cg08144042	rs9617064	22	50527047	G	A	0.1331	-0.180808	0.0130071	6.27e-44	0.00754419	1.32267
cg08153098	rs6786256	3	150691112	G	A	0.474	0.159175	0.0087348	3.38e-74	0.0126341	2.22646
cg08170837	rs79778605	3	72369565	A	C	0.1016	-0.129667	0.0161003	0	0.00306939	0.535719
cg08185241	rs864028	1	209841023	T	G	0.2069	0.173388	0.0105229	0	0.00986633	1.73385
cg08189198	rs1951476	14	51289402	T	C	0.1382	0.196172	0.0150402	6.94e-39	0.00916686	1.60979
cg08190928	rs9486247	6	106428394	T	C	0.1331	0.146242	0.0159674	5.25e-20	0.00493538	0.863016
cg08198075	rs118023819	6	123058487	A	T	0.0156	-0.575986	0.0388744	1.15e-49	0.0101894	1.79121
cg08198075	rs35440635	6	122384341	G	A	0.0288	-0.287689	0.0265485	2.32e-27	0.00462996	0.809361
cg08211028	rs10884622	10	110112109	T	G	0.4667	-0.113135	0.0086302	2.92e-39	0.00637138	1.11573
cg08227141	rs10767250	11	24847013	C	T	0.1365	-0.551458	0.0136149	0	0.0716886	13.4371
cg08229058	rs735874	13	25284407	T	A	0.2072	-0.10819	0.0108102	1.4e-23	0.00384554	0.671707
cg08258403	rs7977262	12	15367769	G	A	0.329	0.112093	0.0091231	0	0.00554763	0.970673
cg08258526	rs4873285	8	49620059	A	C	0.1735	-0.113299	0.0113633	0	0.0036815	0.642948
cg08258526	rs75629541	8	50272488	C	T	0.0651	0.125426	0.0208321	1.74e-09	0.00191493	0.333837
cg08263071	rs9363055	6	94006136	C	T	0.3141	-0.102631	0.0101667	0	0.00453854	0.793306
cg08263071	rs13203837	6	94051912	C	A	0.2714	0.0906509	0.0096268	0	0.00324992	0.567331
cg08263416	rs2533049	14	72320553	T	C	0.0254	-0.450687	0.0578641	0	0.0100563	1.76758
cg08273772	rs117149835	12	113008891	C	T	0.0328	-0.27695	0.0472039	4.44e-09	0.00486657	0.850924
cg08274234	rs35573679	7	83289559	A	C	0.0873	0.125922	0.0159198	2.58e-15	0.00252683	0.440782
cg08277369	rs394035	16	84527021	C	T	0.2998	-0.411174	0.0102692	0	0.0709798	13.2941
cg08277369	rs77860187	16	84581275	T	C	0.1133	-0.266573	0.0137742	1.92e-83	0.0142781	2.52037
cg08284263	rs12218424	10	92958798	C	G	0.0221	0.505913	0.0375188	1.94e-41	0.0110629	1.94647
cg08288130	rs68023663	8	21794379	C	T	0.4434	0.101964	0.0087225	1.44e-31	0.00513171	0.897523
cg08291907	rs76388804	10	52715308	T	C	0.0173	-0.266144	0.0428882	0	0.00240841	0.420075
cg08291907	rs12269264	10	53149040	G	A	0.427	-0.056666	0.0087782	0	0.00157129	0.273836
cg08329113	rs936304	16	70745016	A	G	0.0443	-1.0072	0.0258552	0	0.0858982	16.3508
cg08329113	rs150156705	16	70818599	G	C	0.0129	-0.799313	0.0650145	9.71e-35	0.016271	2.87798
cg08330217	rs6070744	20	57790618	C	T	0.132	-0.243224	0.0158507	0	0.0135562	2.39119
cg08337633	rs79556029	7	55517517	A	G	0.0165	1.65881	0.0354355	0	0.0893062	17.0631
cg08337633	rs73141718	7	55620398	A	C	0.1063	-0.152476	0.0141336	3.92e-27	0.00441731	0.772022
cg08347473	rs7221604	17	78087428	G	A	0.2642	-0.206224	0.0095958	1.89e-102	0.0165349	2.92544
cg08350549	rs2178397	3	99921609	T	A	0.1168	-0.393572	0.0139844	2.87e-174	0.0319581	5.74428
cg08350549	rs2670327	3	99159950	G	A	0.0568	0.406961	0.0183857	0	0.0177455	3.1435
cg08353444	rs4948525	10	60361270	G	A	0.4636	-0.302143	0.00833	4.56e-288	0.0454033	8.27593
cg08356262	rs4704331	5	75841726	G	C	0.1772	-0.286378	0.0113585	2.91e-140	0.0239148	4.26313
cg08363001	rs4750003	10	10945797	C	G	0.1708	-0.140744	0.0113115	1.54e-35	0.00561096	0.981815
cg08363001	rs59652349	10	11142091	T	C	0.0945	0.156007	0.0148891	1.09e-25	0.00416521	0.727779
cg08417313	rs557564	11	59629305	T	C	0.2698	0.0888426	0.009714	5.92e-20	0.00310997	0.542823
cg08421051	rs1667578	12	122238380	T	G	0.1822	0.100105	0.0109322	5.34e-20	0.00298634	0.52118
cg08422172	rs8043748	16	11846231	A	G	0.4755	0.398726	0.0081159	0	0.0793004	14.9867
cg08439122	rs10916600	1	223897012	T	C	0.1456	-0.166115	0.0120707	4.32e-43	0.00686547	1.20285
cg08445802	rs2324670	6	85359683	A	G	0.1624	-0.174327	0.0121993	2.53e-46	0.00826765	1.45056
cg08455089	rs77423417	6	37198502	C	T	0.042	-0.280304	0.0244475	1.96e-30	0.00632271	1.10715
cg08461949	rs2864138	19	52101135	G	A	0.446	-0.35841	0.0089408	0	0.0634797	11.7942
cg08461949	rs4801882	19	52127053	A	G	0.4398	-0.121888	0.0087258	2.42e-44	0.00732066	1.28319
cg08461949	rs62116178	19	52009544	A	G	0.0631	-0.142875	0.0179848	1.96e-15	0.0024136	0.420982
cg08466256	rs10166301	2	189947814	C	T	0.0179	0.579078	0.0466835	2.48e-35	0.01179	2.07593
cg08466792	rs598815	5	4018116	T	C	0.4603	-0.116305	0.0084936	1.11e-42	0.00672079	1.17733
cg08468082	rs7539545	1	15331603	T	A	0.4218	-0.118416	0.0086254	6.83e-43	0.00683967	1.1983
cg08468401	rs11721007	3	14260417	A	G	0.3328	0.374349	0.0089651	0	0.0622332	11.5472
cg08468401	rs7650038	3	14404931	C	T	0.3212	0.107757	0.0092681	3.02e-31	0.00506334	0.885504
cg08475953	rs75139672	5	178003442	C	G	0.0596	-0.216276	0.0222901	2.93e-22	0.00524331	0.917145
cg08483768	rs2581320	16	86304383	G	T	0.12	0.419825	0.0159669	2.28e-152	0.0372246	6.72751
cg08486432	rs502235	6	33570553	G	A	0.2366	-0.128184	0.0111792	0	0.0059356	1.03896
cg08488841	rs73860717	3	127624215	T	C	0.0466	0.897253	0.02075	0	0.0715354	13.4062
cg08488841	rs60782425	3	127688073	T	G	0.1311	0.171172	0.0126984	2.06e-41	0.00667526	1.1693
cg08509586	rs78039253	11	16797304	A	C	0.0541	0.415685	0.0306845	8.25e-42	0.0176848	3.13256
cg08521987	rs2532836	10	119077104	T	C	0.1468	0.0871481	0.0121978	0	0.00190249	0.331665
cg08530008	rs3737655	1	204120952	T	G	0.1361	0.155817	0.0132285	0	0.00570925	0.999114
cg08530008	rs12040249	1	204158228	A	G	0.2969	-0.115899	0.0098607	6.77e-32	0.00560811	0.981315
cg08535112	rs1171619	10	61465838	A	G	0.2167	-0.120412	0.0114315	6.06e-26	0.00492217	0.860694
cg08537367	rs4315335	16	87473086	C	T	0.1263	-0.251552	0.0130774	1.87e-82	0.0139653	2.46438
cg08537367	rs117601417	16	87258767	A	C	0.0214	0.394813	0.0319023	0	0.00652879	1.14348
cg08538882	rs2038099	1	12345451	G	A	0.0644	0.484551	0.0193606	0	0.0282934	5.0664
cg08541155	rs146514859	3	118969987	A	T	0.0252	0.782604	0.0352743	4.66e-109	0.0300906	5.39819
cg08541155	rs12494951	3	118831047	T	G	0.0551	0.264042	0.0189523	0	0.0072596	1.27241
cg08544331	rs742230	1	25251424	G	A	0.4312	0.0840763	0.0088361	1.82e-21	0.00346749	0.605443
cg08553327	rs2535335	6	30812497	G	A	0.3833	0.101615	0.0110499	0	0.00488161	0.853566
cg08553327	rs3134891	6	31476265	G	A	0.2323	-0.110977	0.0106023	0	0.00439275	0.767711
cg08553524	rs112132556	5	164845609	G	A	0.3102	0.0846862	0.009449	0	0.00306917	0.535679
cg08554257	rs8061960	16	50761434	T	C	0.3983	-0.110775	0.0087013	0	0.00588171	1.02947
cg08566455	rs11674287	2	130892454	A	G	0.3599	0.0941635	0.0102446	0	0.00408531	0.71376
cg08572278	rs6551639	4	62510407	A	G	0.2308	-0.116478	0.010833	0	0.00481718	0.842247
cg08573701	rs34896824	8	53673213	A	G	0.2753	-0.076456	0.0096024	0	0.00233248	0.4068
cg08583182	rs4881155	10	3368595	C	T	0.4391	-0.090838	0.0087573	3.3e-25	0.00406456	0.710121
cg08583570	rs9552197	13	21058279	T	A	0.1966	0.106141	0.0117344	1.49e-19	0.00355888	0.621457
cg08591265	rs2233911	17	56083934	G	A	0.3232	-0.154962	0.010455	1.06e-49	0.0105054	1.84734
cg08594681	rs6983452	8	27448028	T	C	0.409	0.13296	0.0086698	4.39e-53	0.00854642	1.4999
cg08602188	rs17520800	4	54338721	A	C	0.328	0.294971	0.0099298	6.49e-194	0.0383558	6.94009
cg08614871	rs3829200	10	3805609	A	G	0.0834	0.666156	0.0154549	0	0.0678465	12.6645
cg08620154	rs2138677	8	69252417	T	C	0.4317	-0.233821	0.008499	1.28e-166	0.026826	4.7964
cg08621196	rs79849964	10	24165464	G	A	0.1863	-0.304206	0.0108217	7.25e-174	0.0280571	5.02286
cg08632810	rs7009635	8	141594881	T	C	0.4105	0.393281	0.008918	0	0.0748569	14.079
cg08644463	rs7536292	1	109894693	C	T	0.1748	-0.515003	0.0107405	0	0.0765156	14.4168
cg08646313	rs2319923	8	97771708	T	G	0.4025	-0.114559	0.0094542	0	0.00631237	1.10533
cg08662052	rs8105479	19	44668377	C	T	0.3294	-0.406809	0.0088765	0	0.0731136	13.7253
cg08662052	rs55945626	19	44315608	T	C	0.2061	-0.104983	0.0106647	0	0.00360671	0.62984
cg08663298	rs12272354	11	34366302	T	C	0.2011	0.0638941	0.0115806	0	0.00131176	0.228547
cg08668551	rs7941136	11	126874160	G	A	0.2107	0.260591	0.0105418	6.55e-135	0.0225868	4.02093
cg08668551	rs10750348	11	126695954	C	T	0.188	0.0992769	0.0114626	0	0.00300913	0.525168
cg08668790	rs58789890	19	58251468	A	G	0.2102	0.111354	0.0107411	0	0.00411714	0.719344
cg08668790	rs77964505	19	58513167	A	G	0.0836	0.132976	0.0167848	2.33e-15	0.00270939	0.472714
cg08694699	rs6499128	16	67439539	A	G	0.0441	0.225946	0.0223897	0	0.0043042	0.752168
cg08698159	rs4795480	17	27296269	G	A	0.2547	-0.140511	0.0099216	1.57e-45	0.00749567	1.3141
cg08701621	rs62126787	19	58586371	T	C	0.3877	0.163087	0.0090733	3.09e-72	0.0126279	2.22535
cg08701621	rs78007818	19	58449501	A	C	0.0747	-0.091776	0.0174131	0	0.00116437	0.202837
cg08701816	rs112215928	8	95275004	G	T	0.0145	0.664237	0.0453548	1.44e-48	0.0126096	2.22209
cg08701816	rs2514789	8	95242842	A	T	0.3716	-0.085345	0.008854	0	0.00340172	0.593919
cg08702879	rs4498914	10	101384950	A	G	0.4598	-0.104642	0.008551	0	0.00543958	0.951664
cg08713098	rs142473518	7	99894971	G	A	0.1813	-0.124366	0.0132397	0	0.00459151	0.802609
cg08727316	rs7100940	10	24533628	G	A	0.3718	-0.050944	0.0092503	0	0.00121234	0.211203
cg08729686	rs11854572	15	99102322	C	A	0.1593	-0.13569	0.0130038	0	0.00493154	0.862341
cg08738403	rs12667132	7	129020020	C	G	0.3837	0.0861988	0.0093143	2.15e-20	0.00351412	0.613613
cg08739433	rs144774551	1	113205169	T	C	0.0207	0.574939	0.0539654	1.67e-26	0.0134017	2.36357
cg08739433	rs351365	1	113046395	T	C	0.2459	-0.090293	0.0112184	8.37e-16	0.00302361	0.527704
cg08740008	rs2236211	10	105349816	A	G	0.3899	-0.10924	0.0088295	3.7e-35	0.00567738	0.993504
cg08743303	rs800450	4	24817771	G	A	0.3831	0.376064	0.0096192	0	0.0668468	12.4646
cg08747557	rs77093106	11	102476057	C	T	0.0821	-0.667968	0.0153825	0	0.0672481	12.5448
cg08747557	rs34341556	11	102590852	G	A	0.0145	-1.14647	0.043135	1.2e-155	0.0375646	6.79135
cg08767938	rs735876	7	25927371	C	G	0.3641	0.124717	0.008943	0	0.00720268	1.26236
cg08768395	rs12522657	5	33876964	A	G	0.266	-0.223236	0.0095232	1.62e-121	0.0194597	3.45319
cg08768395	rs1946263	5	33704707	A	T	0.1164	0.176454	0.0131665	0	0.00640476	1.12161
cg08782420	rs7709361	5	141513854	T	C	0.3701	-0.083406	0.0091584	0	0.00324351	0.566207
cg08790036	rs112607676	5	118722177	T	G	0.0325	0.236579	0.0289053	2.73e-16	0.00351978	0.614605
cg08793511	rs4144327	2	227790262	T	C	0.4197	0.0933292	0.008558	0	0.00424284	0.7414
cg08795964	rs11785920	8	72088123	T	G	0.1699	-0.192891	0.0115828	2.86e-62	0.0104949	1.84548
cg08797704	rs12598113	16	65695263	A	G	0.2414	-0.162539	0.0099679	0	0.00967599	1.70007
cg08797864	rs4686393	3	185524116	C	T	0.0344	0.274456	0.0247861	1.7e-28	0.00500417	0.875105
cg08809361	rs142191223	9	138192568	A	C	0.0382	-0.82422	0.0275444	9.78e-197	0.0499188	9.14225
cg08812555	rs2241529	10	54074757	A	G	0.455	-0.210946	0.0087908	3.05e-127	0.0220689	3.92664
cg08815340	rs563620	6	5004528	C	G	0.1968	0.122907	0.0107588	3.18e-30	0.00477564	0.83495
cg08817118	rs7746463	6	23008115	T	C	0.1991	0.242965	0.010764	8.16e-113	0.0188264	3.33864
cg08818866	rs74565093	2	33466418	C	T	0.0468	-0.158808	0.0207469	1.94e-14	0.00225011	0.392403
cg08821738	rs3744171	17	76993897	T	C	0.0926	0.104429	0.0149197	2.57e-12	0.00183266	0.319468
cg08822075	rs13238252	7	26153496	A	G	0.2091	0.259342	0.0112462	1.16e-117	0.022246	3.95888
cg08826152	rs8079763	17	15872975	T	G	0.0406	0.720286	0.0238058	4.25e-201	0.0404172	7.3288
cg08827307	rs11985898	8	38966013	A	G	0.4756	-0.124871	0.0085282	1.52e-48	0.00777782	1.36395
cg08852641	rs12975533	19	41532263	G	A	0.0543	0.240171	0.0204693	8.61e-32	0.00592413	1.03694
cg08856601	rs11581072	1	65701801	C	A	0.4237	-0.116885	0.0087069	0	0.00667198	1.16872
cg08859095	rs9970917	1	32862797	T	C	0.0472	0.23902	0.0250381	1.34e-21	0.00513859	0.898733
cg08859215	rs11649763	17	66561203	C	T	0.1781	0.15453	0.0126051	0	0.006991	1.225
cg08864105	rs745527	1	111745975	A	G	0.4894	-0.136712	0.0096898	0	0.00934089	1.64064
cg08877357	rs4568929	10	113128526	C	G	0.216	-0.176597	0.0112156	0	0.0105625	1.85749
cg08877357	rs55858908	10	112659463	C	G	0.0447	0.292988	0.0225293	0	0.00733125	1.28506
cg08877463	rs2935931	1	17500227	T	A	0.3153	-0.415514	0.0090814	0	0.0745462	14.0159
cg08881785	rs57183957	3	155477201	T	C	0.4691	0.138942	0.0085387	1.56e-59	0.00961552	1.68934
cg08892370	rs6695969	1	47927545	G	A	0.0558	0.67852	0.019445	9.08e-267	0.0485125	8.87156
cg08892370	rs950026	1	48087964	C	T	0.4458	-0.099517	0.0094151	4.11e-26	0.00489363	0.855679
cg08903389	rs210604	7	69235836	A	C	0.3521	-0.257578	0.0087375	5.26e-191	0.0302706	5.43151
cg08908002	rs1329961	1	86050700	T	C	0.2583	-0.266375	0.0098046	1.53e-162	0.0271875	4.86284
cg08928100	rs35887942	5	141514443	C	T	0.3781	0.0611276	0.0087249	0	0.00175724	0.306299
cg08928145	rs4808932	19	19358819	T	C	0.1561	0.44395	0.0114999	0	0.0519268	9.53013
cg08931107	rs2282531	11	66099494	T	C	0.308	0.0850382	0.0092583	0	0.00308258	0.538028
cg08931835	rs6438707	3	121916325	G	A	0.0786	-0.308226	0.015671	0	0.0137607	2.42776
cg08931835	rs2332096	3	121821143	T	G	0.4484	-0.111841	0.0088146	6.87e-37	0.0061876	1.08334
cg08956463	rs7453883	6	41167095	C	G	0.2092	0.17949	0.01069	2.87e-63	0.0106596	1.87475
cg08962305	rs142369895	3	46631079	T	C	0.0274	0.619032	0.0291189	2.74e-100	0.020424	3.62787
cg08985766	rs111482326	4	55499330	A	G	0.0638	0.131292	0.0175286	0	0.00205917	0.359036
cg08993690	rs890183	4	124622407	G	A	0.2168	-0.127243	0.0103528	1.02e-34	0.00549832	0.961996
cg08998192	rs2071544	6	32806121	C	T	0.4794	0.34049	0.0089319	1.11E-308	0.0578685	10.6876
cg08998192	rs56232302	6	32816972	A	G	0.0537	0.424087	0.0199411	2.29e-100	0.0182786	3.2397
cg09012091	rs145040670	6	24396287	A	G	0.0209	-1.45364	0.0319941	0	0.0864808	16.4722
cg09029902	rs12625264	20	52174495	A	G	0.0297	-0.337568	0.0305414	2.12e-28	0.00656773	1.15034
cg09037630	rs2857602	6	31533378	G	A	0.3878	0.087229	0.0093586	1.16e-20	0.00361287	0.63092
cg09038267	rs56219824	10	104302337	T	C	0.351	0.111505	0.0089475	0	0.00566457	0.991249
cg09041337	rs118110704	13	96671317	C	G	0.0311	-0.37814	0.0248468	2.65e-52	0.00861737	1.51246
cg09042277	rs2555005	12	114840091	A	C	0.4972	-0.09686	0.0106391	8.69e-20	0.00469078	0.820043
cg09046370	rs62394987	5	178678919	G	C	0.3636	-0.248797	0.0089132	0	0.0286467	5.13152
cg09055236	rs12670408	7	2672972	C	T	0.4633	-0.116122	0.0085524	5.43e-42	0.00670584	1.17469
cg09059319	rs76397965	8	100823646	C	A	0.0426	0.232019	0.0212225	8.05e-28	0.00439115	0.767431
cg09075743	rs6944660	7	2083782	A	G	0.3573	-0.151353	0.0088416	1.08e-65	0.0105209	1.8501
cg09076123	rs10797905	1	183724561	T	C	0.3688	-0.127253	0.0088879	1.7e-46	0.00753918	1.32178
cg09076339	rs77703094	1	226787939	A	G	0.018	1.26031	0.0412792	9.97e-205	0.0561528	10.3519
cg09076339	rs68170204	1	227758371	C	T	0.0552	0.175528	0.0197705	6.79e-19	0.00321367	0.560982
cg09076650	rs6948963	7	73425238	C	A	0.4704	0.325583	0.0084834	1.11E-308	0.0528163	9.70248
cg09077126	rs7923688	10	72012813	G	A	0.3324	0.127177	0.0093463	3.62e-42	0.0071784	1.25807
cg09077934	rs17680859	15	29235718	A	G	0.0924	0.527297	0.0147603	1.67e-279	0.0466346	8.51134
cg09081994	rs2594733	3	118982928	A	G	0.221	0.390172	0.0100625	0	0.0524169	9.62506
cg09082287	rs724685	1	65726516	G	A	0.2536	0.359871	0.009574	1.28E-308	0.049028	8.97069
cg09088988	rs986346	5	146656700	T	G	0.1801	-0.151982	0.0120488	1.77e-36	0.00682164	1.19512
cg09126279	rs7696613	4	40678082	T	C	0.4246	-0.119421	0.0095844	0	0.00696853	1.22103
cg09143012	rs166596	2	161598200	T	A	0.0411	0.266924	0.0228596	1.68e-31	0.00561591	0.982688
cg09151131	rs739990	17	48431032	A	G	0.2492	0.204494	0.0100324	0	0.0156482	2.76608
cg09154794	rs2236074	1	28211384	A	G	0.3663	0.055588	0.0095619	6.12e-09	0.00143454	0.249969
cg09156073	rs139849803	5	6464977	A	G	0.0322	0.437694	0.0305129	0	0.0119402	2.10271
cg09156073	rs79870382	5	6775757	A	G	0.0382	0.1748	0.0237542	1.86e-13	0.00224524	0.391551
cg09157127	rs4417751	2	69201894	C	T	0.4018	-0.149504	0.0088902	1.84e-63	0.0107446	1.88987
cg09159022	rs66752869	8	4788551	A	G	0.3343	0.0611701	0.0093721	0	0.00166542	0.290266
cg09161542	rs2120060	13	76412900	A	G	0.1583	0.0722488	0.0116683	5.95e-10	0.00139101	0.242372
cg09162993	rs138399897	5	127875525	A	T	0.1179	0.0772623	0.013859	0	0.00124164	0.216315
cg09175338	rs9894327	17	10282185	A	G	0.4706	0.115701	0.0088287	0	0.00667025	1.16842
cg09183450	rs72917359	11	62020437	T	C	0.3752	-0.168632	0.0092468	0	0.0133326	2.35121
cg09183450	rs10897280	11	62215857	A	G	0.4025	-0.143422	0.0093921	1.2e-52	0.00989385	1.73873
cg09185884	rs71380866	17	73065340	G	C	0.0296	-0.208922	0.0269333	8.7e-15	0.0025075	0.437402
cg09188697	rs4420311	12	27984190	G	A	0.46	-0.385171	0.0082589	0	0.0737036	13.8448
cg09195271	rs12727925	1	20142320	T	C	0.0743	-0.323861	0.0191598	4.27e-64	0.014428	2.54722
cg09195271	rs140961827	1	20069756	G	T	0.0235	0.449359	0.0365367	0	0.00926739	1.62761
cg09217157	rs151095424	10	97323294	T	C	0.0475	-0.851654	0.0202393	0	0.0656319	12.2221
cg09217157	rs4328157	10	97247447	A	G	0.4575	0.15378	0.008715	0	0.0117387	2.0668
cg09222269	rs2444239	11	120056416	A	T	0.4389	-0.123699	0.0087403	1.8e-45	0.00753647	1.3213
cg09230679	rs12372465	12	116373307	C	G	0.3475	0.166071	0.0089409	0	0.0125069	2.20377
cg09230679	rs7978789	12	116747687	G	T	0.3061	-0.160786	0.0095358	8.67e-64	0.0109821	1.93211
cg09232514	rs60671050	17	66690054	T	G	0.1843	0.168086	0.0111894	5.27e-51	0.00849476	1.49075
cg09232514	rs17702693	17	66618419	A	G	0.2787	-0.11786	0.0097061	0	0.0055849	0.977231
cg09232937	rs6420041	5	3595978	G	A	0.2558	0.188004	0.0136642	4.5e-43	0.0134573	2.3735
cg09235539	rs559043	1	65719415	A	G	0.2745	-0.063862	0.0097587	0	0.00162441	0.283107
cg09257456	rs1051756	11	60236272	A	G	0.4564	-0.058837	0.0086834	0	0.00171773	0.2994
cg09259081	rs394035	16	84527021	C	T	0.2997	-0.419752	0.010247	0	0.0739582	13.8965
cg09259081	rs77860187	16	84581275	T	C	0.1133	-0.294221	0.0137472	1.28e-101	0.0173934	3.08002
cg09259081	rs2288582	16	84476022	G	A	0.1527	-0.151431	0.0121502	1.18e-35	0.00593384	1.03865
cg09277467	rs2474723	10	33485962	C	T	0.2541	-0.084838	0.0097642	3.67e-18	0.00272833	0.476027
cg09278098	rs10779044	12	84199820	G	T	0.4932	-0.337316	0.0082493	0	0.0568805	10.4941
cg09279736	rs2747432	6	29648895	G	C	0.3099	0.400017	0.0095018	0	0.0684418	12.7838
cg09279736	rs1264699	6	30066659	T	C	0.2463	0.357748	0.012283	1.71e-186	0.0475168	8.68038
cg09287629	rs759419	2	202766647	A	G	0.459	-0.103022	0.0089373	9.62e-31	0.00527108	0.922029
cg09287629	rs116437099	2	203163973	G	A	0.1286	-0.125297	0.013008	5.84e-22	0.0035186	0.614398
cg09302922	rs62107265	2	429433	C	A	0.2325	-0.117567	0.0109881	1.02e-26	0.0049329	0.862579
cg09309112	rs716392	17	53589413	G	T	0.4459	-0.113926	0.0085844	3.4e-40	0.00641359	1.12317
cg09309112	rs9890254	17	53524764	C	A	0.3458	-0.08104	0.0092403	0	0.00297142	0.518568
cg09319656	rs7517617	1	205317676	T	C	0.2032	-0.08744	0.0108985	1.03e-15	0.00247584	0.431866
cg09321817	rs9277341	6	33039625	C	T	0.3116	-0.223821	0.0113539	1.67e-86	0.0214917	3.82168
cg09321817	rs3128928	6	33074612	A	C	0.2184	-0.139248	0.0120269	5.33e-31	0.0066198	1.15952
cg09322259	rs4551198	6	106438492	C	A	0.2074	0.196452	0.0108235	1.27e-73	0.0126884	2.23615
cg09322259	rs35270733	6	106348982	G	A	0.4691	0.0887437	0.0085678	3.86e-25	0.00392268	0.685235
cg09324669	rs1329125	1	234740880	T	C	0.3251	0.0648804	0.0094914	8.16e-12	0.0018472	0.322007
cg09340639	rs1998816	1	157782979	T	A	0.1617	0.138804	0.0116699	1.27e-32	0.0052233	0.913627
cg09341793	rs4905118	14	94396920	A	G	0.1709	-0.472527	0.0117636	0	0.063275	11.7536
cg09342225	rs6590872	11	101376538	G	A	0.4472	0.244318	0.0083684	2.23e-187	0.0295129	5.29141
cg09354556	rs6442037	3	46929546	G	A	0.3433	-0.35689	0.0092466	0	0.0574301	10.6017
cg09354556	rs62260749	3	47603277	A	G	0.072	-0.287257	0.0178186	1.81e-58	0.0110269	1.94007
cg09355027	rs72773009	2	2582693	A	G	0.0641	0.1445	0.0194175	9.94e-14	0.00250526	0.43701
cg09360770	rs12922186	16	86598685	G	A	0.3783	-0.145979	0.0094967	2.54e-53	0.0100237	1.76178
cg09361598	rs4790715	17	1523541	A	G	0.3521	0.0646719	0.0096809	2.38e-11	0.00190825	0.33267
cg09373136	rs2727327	17	61923422	G	A	0.3862	0.130458	0.0087362	2.01e-50	0.00806884	1.4154
cg09375756	rs11600185	11	719400	T	C	0.134	-0.524787	0.0178761	1.95e-189	0.0639174	11.881
cg09384035	rs2454000	8	104135844	G	A	0.2216	0.151788	0.010285	2.73e-49	0.00794837	1.3941
cg09389824	rs4749683	10	31875905	C	A	0.3618	0.168516	0.0088995	5.82e-80	0.013114	2.31216
cg09395239	rs117734748	11	57511501	T	C	0.0212	0.592983	0.0322125	1.12e-75	0.014593	2.57678
cg09396865	rs2247016	2	201560740	T	G	0.2343	-0.320722	0.0103121	2.29e-212	0.0369078	6.66807
cg09396865	rs2465663	2	201503176	G	A	0.2597	0.163707	0.0097562	3.43e-63	0.0103049	1.81173
cg09401099	rs9812169	3	156528401	G	A	0.3794	-0.271164	0.0085524	1.28e-220	0.0346261	6.24104
cg09409845	rs10441526	8	128649634	C	A	0.5099	-0.230157	0.0085263	1.76e-160	0.0264757	4.73206
cg09411682	rs116015533	12	26148814	A	G	0.0983	0.505919	0.0141963	3.69e-278	0.045374	8.27033
cg09416903	rs61838249	1	223523185	G	C	0.3143	-0.193249	0.0092892	4.01e-96	0.0160969	2.84669
cg09418321	rs997868	12	4699232	T	C	0.3197	-0.133698	0.0091867	5.56e-48	0.0077754	1.36352
cg09424759	rs12743174	1	234253248	G	A	0.1156	0.150729	0.0137588	6.28e-28	0.00464549	0.812089
cg09425481	rs11609512	12	53338804	G	C	0.3598	0.205252	0.0089799	1.25e-115	0.0194081	3.44385
cg09429735	rs6804667	3	71758015	A	C	0.3536	0.125607	0.0093104	1.77e-41	0.00721226	1.26405
cg09435170	rs35432122	4	184251370	T	C	0.4741	-0.065535	0.0087252	5.87e-14	0.00214166	0.373448
cg09464466	rs79918355	2	47500410	A	G	0.0273	0.522103	0.0303813	3.44e-66	0.0144772	2.55603
cg09464466	rs7605122	2	47297798	C	G	0.2227	-0.108199	0.0103137	9.52e-26	0.00405308	0.708106
cg09465786	rs2241529	10	54074757	A	G	0.4549	-0.162297	0.0088346	2.26e-75	0.013063	2.30305
cg09478095	rs11689974	2	654685	T	G	0.1719	-0.135902	0.0114307	1.35e-32	0.00525824	0.91977
cg09491536	rs2963804	5	3781243	C	A	0.2903	0.24152	0.0095622	0	0.0240357	4.28521
cg09491542	rs62434165	6	154876834	G	A	0.1875	-0.057	0.0110797	0	0.00098993	0.172418
cg09492451	rs9940226	16	54909984	G	A	0.2701	-0.071305	0.0097358	2.41e-13	0.00200474	0.349525
cg09495418	rs2445761	15	51615616	C	T	0.4414	0.207479	0.0087647	0	0.0212281	3.77379
cg09497644	rs12442962	15	53923225	C	T	0.2528	-0.118997	0.0097733	0	0.00534953	0.935825
cg09500437	rs35149453	2	109700902	T	G	0.2778	-0.094798	0.0095954	0	0.00360594	0.629704
cg09502015	rs114428180	5	87104984	G	A	0.0199	-0.318759	0.0342501	0	0.0039635	0.692393
cg09503853	rs80280826	8	98263760	A	G	0.0256	0.390596	0.0293206	0	0.00761137	1.33454
cg09515953	rs17554839	19	38754988	A	G	0.2517	-0.121397	0.0101969	0	0.00555143	0.971341
cg09516523	rs41312686	1	111741188	T	C	0.1379	0.179261	0.0171286	0	0.00764054	1.33969
cg09520414	rs731857	22	50554264	A	G	0.2987	0.134763	0.0096405	0	0.00760868	1.33406
cg09540738	rs12549167	8	81078464	T	C	0.3643	0.161542	0.0093942	0	0.0120868	2.12884
cg09540738	rs74554410	8	81001795	C	T	0.0441	-0.372753	0.0261371	3.81e-46	0.0117145	2.06248
cg09547119	rs8113216	19	52366691	G	A	0.3752	0.236899	0.0086097	1.15e-166	0.0263125	4.70209
cg09547119	rs5030880	19	52249680	A	T	0.1186	0.129944	0.0152803	0	0.00353023	0.616437
cg09547119	rs3829655	19	52115645	C	G	0.4361	-0.052548	0.0087722	2.09e-09	0.0013581	0.23663
cg09558425	rs6481627	10	30081565	A	G	0.2126	-0.172595	0.0103753	3.87e-62	0.00997344	1.75286
cg09563216	rs12142178	1	150262094	T	C	0.1247	-0.430003	0.0127081	5.64e-251	0.0403642	7.31879
cg09565597	rs13031396	2	60717399	T	G	0.2522	0.0562782	0.0097585	8.07e-09	0.00119465	0.208118
cg09565806	rs6727480	2	198143871	G	A	0.213	-0.642821	0.0106921	0	0.138537	27.9819
cg09574757	rs12485220	22	19790308	G	T	0.112	-0.102462	0.0137842	1.06e-13	0.00208827	0.364119
cg09578524	rs10763564	10	60360423	C	A	0.4606	-0.185726	0.0090698	3.43e-93	0.01714	3.03437
cg09586583	rs590935	1	54752531	A	G	0.2016	0.102705	0.0121597	3.01e-17	0.00339563	0.592852
cg09591519	rs415748	6	33238824	G	A	0.1473	-0.210757	0.0138841	4.82e-52	0.0111582	1.96343
cg09599228	rs58198314	4	159442215	C	T	0.1463	0.120073	0.0122718	1.31e-22	0.00360141	0.62891
cg09628822	rs12916400	15	60786784	A	T	0.1046	0.125879	0.0141458	5.65e-19	0.00296815	0.517995
cg09629675	rs3741935	12	3701390	T	C	0.1422	0.371122	0.0124452	2.12e-195	0.0336007	6.04981
cg09632271	rs2046600	4	68429308	G	C	0.0992	0.126782	0.0141801	0	0.00287266	0.501282
cg09634202	rs56276505	10	15382499	G	A	0.3949	-0.079691	0.0092854	0	0.00303503	0.529703
cg09637963	rs1014610	6	14781867	A	G	0.0743	0.146437	0.0180411	0	0.00294978	0.514781
cg09640300	rs4959447	6	7654694	A	G	0.2151	0.103446	0.0103028	1.01e-23	0.00361337	0.631006
cg09643544	rs8103270	19	9488461	C	T	0.4896	-0.15276	0.0085503	2.17e-71	0.0116628	2.05327
cg09651145	rs1438692	5	148659664	A	G	0.4081	-0.188894	0.0087566	3.31e-103	0.0172378	3.05198
cg09652526	rs259963	20	57824901	A	C	0.4521	0.238741	0.0085422	6.89e-172	0.0282372	5.05603
cg09661721	rs1807049	11	117385531	G	A	0.2925	-0.234278	0.0096903	3.93e-129	0.0227167	4.04459
cg09667806	rs1976414	12	101878164	A	T	0.527	-0.116381	0.009348	0	0.00675252	1.18293
cg09674867	rs2742545	11	8884308	C	G	0.4867	-0.077665	0.008498	0	0.00301379	0.525985
cg09686870	rs1526841	12	67502623	A	C	0.0292	0.218058	0.0289362	0	0.0026958	0.470337
cg09688588	rs1473867	3	191060985	T	C	0.141	-0.177866	0.0123674	6.72e-47	0.00766352	1.34375
cg09688588	rs9833453	3	190968964	G	A	0.3216	0.0602343	0.0093684	0	0.00158314	0.275903
cg09690103	rs78033101	4	14179345	G	A	0.067	-0.210625	0.02322	0	0.00554634	0.970445
cg09702434	rs6517046	21	32926897	T	C	0.2809	0.160252	0.0097303	6.09e-61	0.0103748	1.82414
cg09705798	rs1363199	5	160044855	G	A	0.2149	0.161787	0.010367	0	0.00883237	1.55053
cg09706122	rs11170506	12	53730759	T	G	0.2911	0.13825	0.009439	0	0.00788835	1.38349
cg09717923	rs12921247	16	1540245	T	A	0.1328	0.26228	0.0147683	0	0.0158445	2.80133
cg09721612	rs13253581	8	109343105	A	G	0.4023	0.115994	0.008645	4.78e-41	0.0064704	1.13318
cg09729012	rs61192126	3	72394852	C	T	0.2981	-0.453552	0.0093201	0	0.0860838	16.3894
cg09735627	rs6944357	7	106402368	A	T	0.4754	0.189004	0.0090761	2.6e-96	0.017818	3.15657
cg09744966	rs755282	15	31637837	C	T	0.4818	-0.077771	0.0088224	1.2e-18	0.00302016	0.527099
cg09760908	rs10199058	2	45061466	G	T	0.463	0.0671687	0.0087314	0	0.00224346	0.391241
cg09790325	rs2448425	5	55917956	C	T	0.4617	0.0690622	0.0088069	4.44e-15	0.0023708	0.4135
cg09791504	rs2280475	1	151681635	C	T	0.1975	-0.098299	0.0111898	0	0.00306295	0.534591
cg09809672	rs665568	1	236588679	T	C	0.4027	0.169352	0.008738	1.11e-83	0.0137971	2.43428
cg09809672	rs941238	1	236394926	T	C	0.3842	0.158288	0.0087842	1.36e-72	0.0118556	2.08763
cg09809672	rs114694761	1	236313674	T	G	0.0308	0.191705	0.0371405	0	0.00219413	0.382618
cg09812397	rs11073218	15	30016960	G	T	0.0788	0.164019	0.0158145	3.35e-25	0.00390568	0.682252
cg09816507	rs6937155	6	48420636	C	T	0.4993	-0.333002	0.0084215	0	0.0554451	10.2137
cg09817985	rs4815367	20	25054440	T	C	0.2238	-0.300434	0.0101125	5.82e-194	0.031359	5.63311
cg09822482	rs72706728	1	179584618	T	A	0.0998	-0.106083	0.014325	0	0.00202205	0.352549
cg09834794	rs75610373	3	147087687	C	G	0.057	-0.212738	0.0200764	3.1e-26	0.00486527	0.850695
cg09848114	rs2735036	6	29756871	T	C	0.0478	0.252002	0.0289528	0	0.0057809	1.01173
cg09850101	rs141569415	14	59913494	G	A	0.0422	-0.230118	0.0215107	0	0.00428074	0.74805
cg09857273	rs2445704	8	95234716	G	A	0.3691	0.113713	0.008778	0	0.00602219	1.05421
cg09867656	rs74634476	1	76766629	G	A	0.0186	-0.475829	0.0344792	2.53e-43	0.00826591	1.45026
cg09869291	rs2273166	1	94341137	T	C	0.4063	0.0891255	0.0086155	4.42e-25	0.0038322	0.669367
cg09872088	rs7919216	10	121265635	C	T	0.1082	0.4324	0.013896	1.42e-212	0.0360825	6.51338
cg09873933	rs1442	5	135382989	C	G	0.482	-0.09363	0.008978	1.83e-25	0.00437761	0.765053
cg09880551	rs28654069	21	42210269	A	G	0.2716	-0.246694	0.009437	1.25e-150	0.0240795	4.29321
cg09884851	rs10506806	12	79454982	T	C	0.3043	-0.228782	0.009863	4.99e-119	0.0221614	3.94348
cg09884851	rs4445702	12	79806574	A	G	0.164	0.0813902	0.0122744	3.34e-11	0.00181645	0.316638
cg09885505	rs9940520	16	73074012	C	G	0.1322	-0.097048	0.014529	2.4e-11	0.002161	0.376828
cg09887059	rs12822489	12	113918350	T	C	0.0933	-0.300338	0.015773	7.77e-81	0.0152615	2.69665
cg09896412	rs142469003	1	98528105	A	G	0.0299	0.19565	0.0266103	1.95e-13	0.00222063	0.38725
cg09907936	rs2288274	19	58572959	A	G	0.2778	-0.188294	0.0095774	4.72e-86	0.0142263	2.5111
cg09907936	rs12978129	19	58725724	T	C	0.2892	0.119563	0.0100679	1.59e-32	0.00587715	1.02867
cg09909740	rs61188417	14	56235578	A	G	0.3418	0.2141	0.0092904	1.64e-117	0.0206249	3.66431
cg09909740	rs72722099	14	56874865	G	C	0.3092	-0.109587	0.0095794	2.64e-30	0.00513027	0.89727
cg09911401	rs10826687	10	30037119	G	T	0.2533	0.10231	0.0099278	6.66e-25	0.0039596	0.691709
cg09914444	rs2404610	1	47001857	C	T	0.0246	1.04323	0.0654915	3.97e-57	0.0522288	9.58862
cg09931909	rs626323	6	74285667	C	T	0.3885	-0.154049	0.0089087	5.42e-67	0.0112755	1.98431
cg09932758	rs2277323	12	58009372	A	G	0.2504	-0.40054	0.0098386	0	0.0602262	11.1509
cg09950208	rs56147607	10	130794827	A	G	0.0355	0.190065	0.027158	0	0.0024738	0.431508
cg09983897	rs11150625	16	31480922	T	C	0.3075	-0.135761	0.0096101	2.59e-45	0.00784955	1.37663
cg09988805	rs60078308	2	43277575	A	G	0.0862	-0.198109	0.0155572	3.82e-37	0.00618297	1.08253
cg10013716	rs7611452	3	179168958	C	T	0.4657	0.094054	0.0092224	2.02e-24	0.00440226	0.769381
cg10016647	rs60542468	7	22531900	T	C	0.108	0.384854	0.014035	1.54e-165	0.0285372	5.11133
cg10020787	rs10857491	10	50629079	T	C	0.4743	-0.245682	0.0085437	7.61e-182	0.0301001	5.39995
cg10027639	rs10500958	11	23502190	G	A	0.3361	0.188053	0.0090403	4.19e-96	0.0157819	2.79008
cg10030658	rs657057	6	56294282	C	T	0.3522	-0.358217	0.008835	0	0.0585535	10.822
cg10035831	rs11651493	17	78840038	G	A	0.4811	-0.413727	0.0100477	0	0.0854627	16.2602
cg10035831	rs11653325	17	78910629	T	C	0.0911	0.494708	0.0160815	8.29e-208	0.0405286	7.34985
cg10036013	rs7793918	7	4769029	T	G	0.4186	-0.157209	0.0097997	6.48e-58	0.0120298	2.11868
cg10050661	rs9630729	17	38807861	T	C	0.439	-0.082468	0.0086448	0	0.00334987	0.584837
cg10055771	rs4926418	1	150247747	T	A	0.2526	-0.099251	0.0144971	7.58e-12	0.00371951	0.649612
cg10069394	rs1938948	11	119421419	C	T	0.0777	-0.181711	0.0161457	0	0.00473245	0.827361
cg10069809	rs191467	2	45057914	G	C	0.494	0.153988	0.0085525	0	0.0118544	2.08741
cg10074544	rs1859143	4	110223320	T	C	0.4527	-0.294562	0.0090747	3.95e-231	0.0429951	7.81726
cg10081086	rs4776280	15	66401410	G	A	0.2038	0.152888	0.0109515	2.71e-44	0.00758586	1.33003
cg10110335	rs2618401	3	12042001	T	C	0.0673	-0.163288	0.0179397	0	0.00334731	0.584388
cg10119075	rs7902103	10	7672799	C	G	0.3722	-0.331539	0.008609	0	0.0513685	9.42212
cg10120816	rs35197077	6	99278692	G	A	0.0642	-0.214199	0.0176087	0	0.00551294	0.964568
cg10129391	rs144383546	4	54516794	G	T	0.014	0.745394	0.0673124	0	0.0153394	2.71063
cg10135682	rs2478745	10	20001744	G	C	0.4372	0.05236	0.0086385	0	0.00134916	0.235071
cg10142520	rs12803915	11	65211979	A	G	0.2069	-0.114249	0.0115011	0	0.00428374	0.748578
cg10166283	rs926054	19	44952066	G	T	0.1063	0.263889	0.014016	4.48e-79	0.0132311	2.33309
cg10167837	rs62131517	2	17743915	G	A	0.0333	-0.285548	0.0257978	1.78e-28	0.00524958	0.918247
cg10181192	rs2792776	1	56702478	G	A	0.1753	-0.194146	0.0111482	6.34e-68	0.0108985	1.91723
cg10182317	rs12524306	6	123317428	A	G	0.1861	0.138476	0.0114295	8.72e-34	0.00580896	1.01666
cg10182697	rs2767438	10	134616641	A	G	0.4842	-0.057132	0.008659	4.17e-11	0.0016304	0.284153
cg10184289	rs6546094	2	64873442	G	A	0.0894	0.50615	0.0160445	1.99e-218	0.0417113	7.57368
cg10189029	rs39837	5	55830865	T	C	0.3325	-0.097169	0.0095912	4.02e-24	0.0041911	0.732321
cg10189695	rs1282	4	8579758	T	C	0.1843	-0.133253	0.0110783	2.52e-33	0.00533875	0.933929
cg10201712	rs11899009	2	40951937	G	A	0.0346	-0.157491	0.0240327	0	0.00165701	0.288798
cg10215401	rs2060984	8	131024880	C	T	0.4469	0.0787491	0.0087796	2.98e-19	0.00306574	0.535079
cg10217292	rs10475025	5	1490124	C	A	0.4449	0.170063	0.0091004	0	0.0142851	2.52162
cg10222027	rs1528319	16	31706129	T	C	0.2254	-0.064599	0.0103037	3.62e-10	0.00145718	0.253919
cg10228456	rs55905780	14	30579705	C	T	0.4038	0.115482	0.0099727	0	0.00642115	1.1245
cg10242602	rs4862848	4	188921440	A	G	0.3402	0.172572	0.0105017	1.12e-60	0.0133695	2.35782
cg10256249	rs6755006	2	65653142	A	G	0.3251	0.340249	0.0096311	2.19e-273	0.0508018	9.31262
cg10279922	rs180701341	2	45346094	G	A	0.0215	-0.355006	0.0318632	7.87e-29	0.00530274	0.927596
cg10290764	rs11996295	8	4816492	A	C	0.4652	0.0834964	0.0088022	2.4e-21	0.00346894	0.605696
cg10290814	rs3744549	17	7293715	C	T	0.1492	0.0993689	0.012621	3.45e-15	0.00250684	0.437287
cg10298052	rs2461906	10	57390762	T	C	0.3578	0.321966	0.0087053	1.98e-299	0.0476388	8.7038
cg10312376	rs11028811	11	3677620	T	A	0.4642	0.129524	0.011609	6.6e-29	0.00834524	1.46429
cg10313673	rs2905425	19	19475717	G	C	0.3392	0.157265	0.009276	0	0.0110871	1.95079
cg10323433	rs2770292	13	47435106	G	C	0.2105	0.558275	0.0104262	0	0.103593	20.1083
cg10323433	rs9316242	13	47537002	C	T	0.3077	-0.163123	0.0092511	1.38e-69	0.0113366	1.99518
cg10323697	rs1959683	14	38554733	C	T	0.4788	0.126264	0.0084357	1.19e-50	0.00795701	1.39562
cg10334509	rs7551484	1	44558163	C	T	0.3585	-0.110514	0.0093659	0	0.00561759	0.982984
cg10341152	rs1536652	13	37405624	C	T	0.0908	0.381871	0.0152098	0	0.0240774	4.29283
cg10341573	rs2657940	19	52863836	A	G	0.2206	0.0927761	0.0107874	7.95e-18	0.00295984	0.516541
cg10345429	rs41846	7	69022768	G	T	0.3368	-0.124664	0.0091088	0	0.0069427	1.21648
cg10361659	rs9535515	13	51444628	A	T	0.2559	0.215544	0.0111255	0	0.0176931	3.13404
cg10362335	rs57597067	19	6627202	A	C	0.1413	-0.162433	0.0137173	0	0.00640269	1.12125
cg10365743	rs1001396	7	4718631	C	T	0.0868	0.129779	0.0190824	0	0.00267009	0.46584
cg10380328	rs997291	4	188957691	G	T	0.0694	-0.174548	0.0181525	6.87e-22	0.00393534	0.687455
cg10433805	rs76357844	1	231293335	A	T	0.0564	-0.913685	0.0210762	0	0.0888567	16.9689
cg10433805	rs78990827	1	231218651	A	T	0.0193	-0.598497	0.0375615	3.69e-57	0.0135596	2.39181
cg10436410	rs62473935	7	114709784	G	A	0.1078	0.317225	0.0137827	0	0.0193573	3.43466
cg10436631	rs4567793	17	248856	C	T	0.2143	0.0992754	0.0126636	4.53e-15	0.00331889	0.579409
cg10442101	rs1942635	7	15909752	T	C	0.2166	-0.126175	0.0106047	0	0.0054028	0.945193
cg10449466	rs1913263	12	16505296	G	A	0.2643	0.171564	0.0097963	1.14e-68	0.0114468	2.0148
cg10452060	rs2351130	6	154631571	C	T	0.2747	0.119873	0.0096259	1.34e-35	0.00572598	1.00206
cg10459018	rs3734215	6	22571323	C	T	0.2731	-0.109989	0.0095785	1.61e-30	0.00480314	0.839779
cg10476585	rs9524196	13	94410753	C	T	0.3728	0.174135	0.0089486	2.42e-84	0.0141802	2.50284
cg10476585	rs2762088	13	94065186	T	G	0.2443	-0.173713	0.009889	0	0.0111421	1.96057
cg10477621	rs985246	7	19148847	G	T	0.2118	-0.158898	0.0123791	0	0.00843003	1.4793
cg10477621	rs144787974	7	19408603	A	G	0.0239	0.280648	0.0323747	4.37e-18	0.0036749	0.641791
cg10488050	rs117153121	7	132393024	T	C	0.0549	-0.201216	0.0197733	0	0.00420151	0.734147
cg10492511	rs1493131	4	108860906	A	G	0.2115	-0.293093	0.0104123	0	0.0286519	5.13248
cg10492511	rs2340453	4	108607516	T	C	0.0639	0.176379	0.0179399	0	0.00372175	0.650003
cg10497754	rs4586516	17	75554447	G	C	0.1864	0.173855	0.0112166	3.48e-54	0.00916774	1.60995
cg10501210	rs4844621	1	208030303	G	A	0.2434	-0.321313	0.0097897	2.9e-236	0.0380254	6.87795
cg10501704	rs1958992	14	30324977	A	C	0.3295	-0.08617	0.009498	1.16e-19	0.00328093	0.57276
[truncated: 2,690 more rows]

## Sheet: Table S9
Supplementary Table 9 Baseline characteristics of study participants in UK Biobank
Characteristic	Overall (N = 322,640)	Incident CRC (N = 5,448)	EOCRC (N = 78)	LOCRC (N = 5,370)	Witout CRC (N = 317,192)	P a
Follow-up (years), median (Q1, Q3)	13.80 (13.10, 14.46)	7.82 (4.24, 11.06)	2.70 (1.37, 4.65)	7.94 (4.32, 11.10)	13.86 (13.15, 14.46)	<0.001
Age at recruitment (years), median (Q1, Q3)	58 (50, 63)	62 (56, 66)	43 (42, 45)	62 (57, 66)	58 (50, 63)	<0.001
Sex, n (%)						<0.001
Male	151,277 (47%)	3,029 (56%)	39 (50%)	2,990 (56%)	148,248 (47%)
Female	171,363 (53%)	2,419 (44%)	39 (50%)	2,380 (44%)	168,944 (53%)
Education, n (%)						<0.001
Non-college	163,880 (51%)	2,712 (50%)	46 (59%)	2,666 (50%)	161,168 (51%)
College	100,903 (31%)	1,550 (28%)	29 (37%)	1,521 (28%)	99,353 (31%)
Missing	57,857 (18%)	1,186 (22%)	3 (3.8%)	1,183 (22%)	56,671 (18%)
Townsend deprivation index, median (Q1, Q3)	-2.30 (-3.71, 0.16)	-2.39 (-3.78, 0.09)	-1.93 (-3.90, 1.20)	-2.39 (-3.78, 0.08)	-2.30 (-3.71, 0.16)	0.062
Household income (%)						<0.001
Low	60,226 (19%)	1,218 (22%)	8 (10%)	1,210 (23%)	59,008 (19%)
Middle	144,783 (45%)	2,448 (45%)	34 (44%)	2,414 (45%)	142,335 (45%)
High	73,335 (23%)	953 (17%)	27 (35%)	926 (17%)	72,382 (23%)
Missing	44,296 (14%)	829 (15%)	9 (12%)	820 (15%)	43,467 (14%)
BMI, Median (Q1, Q3)	26.7 (24.2, 29.9)	27.3 (24.7, 30.4)	25.7 (23.2, 28.7)	27.3 (24.8, 30.4)	26.7 (24.2, 29.9)	<0.001
Smoking status, n (%)						0.76
Current smoker	33,288 (10%)	569 (10%)	12 (15%)	557 (10%)	32,719 (10%)
Non-current smoker (never/former)	289,352 (90%)	4,879 (90%)	66 (85%)	4,813 (90%)	284,473 (90%)
Alcohol consumption, n (%)						<0.001
Heavy drinker (≥28 g/day for men and ≥14 g/day for women)	83,025 (26%)	1,588 (29%)	23 (29%)	1,565 (29%)	81,437 (26%)
Non-drinker/moderate drinker (<28 g/day for men and <14 g/day for women)	239,615 (74%)	3,860 (71%)	55 (71%)	3,805 (71%)	235,755 (74%)
Diet, n (%)						<0.001
Unhealthy	110,043 (34%)	1,983 (36%)	38 (49%)	1,945 (36%)	108,060 (34%)
Healthy	212,597 (66%)	3,465 (64%)	40 (51%)	3,425 (64%)	209,132 (66%)
Physical activity, n (%)						<0.001
Inadequate physical inactivity	83,778 (26%)	1,533 (28%)	20 (26%)	1,513 (28%)	82,245 (26%)
Adequate physical inactivity	238,862 (74%)	3,915 (72%)	58 (74%)	3,857 (72%)	234,947 (74%)
History of diabetes, n (%)	14,406 (4.5%)	364 (6.7%)	3 (3.8%)	361 (6.7%)	14,042 (4.4%)	<0.001
History of hypertension, n (%)	86,601 (27%)	1,773 (33%)	11 (14%)	1,762 (33%)	84,828 (27%)	<0.001
History of coronary artery disease, n (%)	30,544 (9.5%)	681 (13%)	6 (7.7%)	675 (13%)	29,863 (9.4%)	<0.001
LTL (z-standardized), Median (Q1, Q3)	-0.02 (-0.66, 0.63)	-0.11 (-0.76, 0.55)	0.24 (-0.15, 0.75)	-0.12 (-0.77, 0.55)	-0.02 (-0.66, 0.63)	<0.001
Phenoage, Median (Q1, Q3)	51 (44, 58)	56 (50, 61)	38 (35, 42)	56 (50, 61)	51 (44, 57)	<0.001
Phenoage acceleration (z-standardized), Median (Q1, Q3)	-0.13 (-0.66, 0.47)	-0.02 (-0.59, 0.64)	0.02 (-0.39, 0.73)	-0.02 (-0.59, 0.64)	-0.13 (-0.66, 0.47)	<0.001
KDM-BA, Median (Q1, Q3)	51 (41, 60)	54 (44, 63)	39 (33, 49)	54 (45, 63)	51 (41, 60)	<0.001
KDM-BA acceleration (z-standardized), Median (Q1, Q3)	0.01 (-0.63, 0.62)	0.00 (-0.69, 0.63)	0.00 (-0.56, 0.81)	0.00 (-0.70, 0.63)	0.01 (-0.63, 0.62)	0.14
HD score (loge), Median (Q1, Q3)	4.10 (3.59, 4.65)	4.14 (3.62, 4.72)	4.31 (3.65, 4.81)	4.14 (3.62, 4.72)	4.09 (3.59, 4.65)	<0.001
Frailty phenotype						<0.001
Non-frail [0]	180,727 (56%)	2,902 (53%)	45 (58%)	2,857 (53%)	177,825 (56%)
Pre-frail [1 to 2]	133,785 (41%)	2,389 (44%)	31 (40%)	2,358 (44%)	131,396 (41%)
Frail [3 to 5]	8,128 (2.5%)	157 (2.9%)	2 (2.6%)	155 (2.9%)	7,971 (2.5%)
P-values were derived from the Wilcoxon rank sum test for continuous variables or Pearson’s Chi-squared test for categorical variables in comparison of incident CRC cases and individuals without CRC.
Abbreviations: CRC, colorectal cancer; EOCRC, early-onset colorecta cancar; LOCRC, late-onset colorectal cancer; LTL, leukocyte telomere length; HD, homeostatic dysregulation; KDM-BA, Klemera-Doubal method biological age.

[truncated: 17 more sheets: Table S10, Table S11, Table S12, Table S13, Table S14, Table S15, Table S16, Table S17, Table S18, Table S19, Table S20, Table S21, Table S22, Table S23, Table S24, Table S25, Table S26]
